# Supplementary material for: GPX4 Inhibitor Resistance and Metastatic Features in Triple‐Negative Breast Cancer
Source: Adv Sci (Weinh). 2026 Feb 17;13(23):e23198. doi: 10.1002/advs.202523198 (PMC13104122; doi:10.1002/advs.202523198)
Supplement: Supplementary file 3 — Supporting File 3: advs74366‐sup‐0003‐Data.zip. [file ADVS-13-e23198-s003.zip]

Archive with 2 entries (1 files):
- advs74366-sup-0003-Data/
- advs74366-sup-0003-Data/Sabatier_et_al_SupTable1.xlsx
