# Supplementary material for: GPX4 Inhibitor Resistance and Metastatic Features in Triple‐Negative Breast Cancer
Source: Adv Sci (Weinh). 2026 Feb 17;13(23):e23198. doi: 10.1002/advs.202523198 (PMC13104122; doi:10.1002/advs.202523198)
Supplement: Supplementary file 3 — Supporting File 3: advs74366‐sup‐0003‐Data.zip. [file ADVS-13-e23198-s003.zip › advs74366-sup-0003-Data/Sabatier_et_al_SupTable1.xlsx]

## Sheet: Summary
Sabatier et al.
Supplementary Table 1: bulk RNA sequencing

## Sheet: 4T1 Parental vs RSL3R
	X1_S5.sorted	X17_S21.sorted	X9_S13.sorted	CTRL_mean	X10_S14.sorted	X18_S22.sorted	X2_S6.sorted	RSL3R_mean	baseMean	log2FoldChange	lfcSE	stat	pvalue	padj	Symbol
ENSMUSG00000026728	2651.74	2702.93	2673.8	2676.16	1132.66	967.533	909.27	1003.15	1839.66	1.41596	0.115201	12.2912	1.00939e-34	1.2473e-30	Vim
ENSMUSG00000027750	7.67668	19.6382	12.8961	13.4037	148.497	146.82	132.766	142.694	78.049	-3.37829	0.308678	-10.9444	7.07152e-28	4.36914e-24	Postn
ENSMUSG00000025582	159.017	171.388	180.546	170.317	31.0582	21.1252	31.4445	27.876	99.0965	2.60153	0.242368	10.7338	7.06595e-27	2.91046e-23	Nptx1
ENSMUSG00000021998	280.747	253.511	246.101	260.12	64.0576	31.6877	62.0156	52.587	156.353	2.29478	0.216777	10.5859	3.46391e-26	1.07009e-22	Lcp1
ENSMUSG00000024164	50.4468	49.9881	41.9125	47.4491	268.848	163.72	275.139	235.902	141.676	-2.31468	0.234696	-9.86244	6.05586e-23	1.49665e-19	C3
ENSMUSG00000040249	741.348	774.816	883.386	799.85	352.317	357.015	324.927	344.753	572.301	1.21489	0.129829	9.35758	8.15819e-21	1.68018e-17	Lrp1
ENSMUSG00000064325	74.5735	85.6939	101.02	87.0957	12.6174	8.45007	10.4815	10.5163	48.806	3.0446	0.352762	8.63075	6.09532e-18	1.076e-14	Hhip
ENSMUSG00000032348	5.48334	2.67793	4.29872	4.15333	87.3513	65.488	73.3705	75.4033	39.7783	-4.21349	0.495071	-8.51087	1.72635e-17	2.66656e-14	Gsta4
ENSMUSG00000074305	627.294	564.152	697.467	629.638	254.289	229.208	308.331	263.943	446.79	1.25042	0.14995	8.33888	7.49978e-17	1.01401e-13	Peak1
ENSMUSG00000078952	16.45	20.5308	9.67211	15.551	127.145	76.0506	112.676	105.29	60.4207	-2.74493	0.329593	-8.32823	8.20598e-17	1.01401e-13	Lncenc1
ENSMUSG00000052105	250.04	230.302	213.861	231.401	61.1459	98.232	66.3829	75.2536	153.327	1.62746	0.201535	8.07535	6.72824e-16	7.55826e-13	Mtcl1
ENSMUSG00000024421	58.1234	48.2028	66.6301	57.6521	222.261	178.508	161.59	187.453	122.552	-1.70665	0.217036	-7.86345	3.7371e-15	3.84828e-12	Lama3
ENSMUSG00000032014	166.694	133.897	164.426	155.005	47.5579	34.8565	52.4075	44.9407	99.973	1.77524	0.229235	7.74422	9.61721e-15	9.14153e-12	Oaf
ENSMUSG00000022995	96.5068	86.5866	70.9288	84.6741	228.084	230.264	223.605	227.318	155.996	-1.42418	0.184498	-7.71921	1.17051e-14	1.03314e-11	Enah
ENSMUSG00000021996	140.374	122.292	147.231	136.632	347.464	314.765	295.229	319.153	227.893	-1.22673	0.162698	-7.53993	4.70237e-14	3.87381e-11	Esd
ENSMUSG00000115783	250.04	155.32	153.679	186.347	49.4991	50.7004	65.5094	55.2363	120.791	1.74676	0.237911	7.34205	2.10345e-13	1.62452e-10	Bc1
ENSMUSG00000019960	206.174	213.342	225.683	215.066	97.057	58.0942	84.7255	79.9589	147.513	1.42212	0.199678	7.12205	1.06333e-12	7.51391e-10	Dusp6
ENSMUSG00000002602	1479.41	1530.89	1553.99	1521.43	957.953	767.9	787.86	837.904	1179.66	0.860555	0.120897	7.11807	1.09452e-12	7.51391e-10	Axl
ENSMUSG00000037185	101.99	113.366	87.049	100.802	269.818	218.645	245.442	244.635	172.718	-1.27591	0.181697	-7.0222	2.18409e-12	1.42046e-09	Krt80
ENSMUSG00000017607	248.944	276.72	296.611	274.092	118.41	61.263	119.664	99.7788	186.935	1.45093	0.210208	6.90234	5.11536e-12	3.14229e-09	Tns4
ENSMUSG00000079685	227.01	221.376	196.666	215.018	98.9982	82.3881	88.2193	89.8685	152.443	1.25803	0.182598	6.88961	5.59443e-12	3.14229e-09	Ulbp1
ENSMUSG00000046179	322.421	319.567	341.748	327.912	178.585	128.864	139.753	149.067	238.49	1.13623	0.164814	6.894	5.42468e-12	3.14229e-09	E2f8
ENSMUSG00000045868	114.054	108.01	112.841	111.635	35.9111	30.6315	40.1791	35.5739	73.6044	1.64282	0.24557	6.68981	2.23455e-11	1.20054e-08	Gvin1
ENSMUSG00000005124	48.2534	39.2764	35.4644	40.9981	135.88	247.164	99.5743	160.873	100.935	-1.96951	0.29524	-6.67088	2.5427e-11	1.30917e-08	Ccn4
ENSMUSG00000031119	66.8968	70.5189	76.3022	71.2393	16.4997	7.39381	20.0895	14.661	42.9502	2.25795	0.343193	6.57925	4.7284e-11	2.33715e-08	Gpc4
ENSMUSG00000070348	2177.98	2250.36	2346.02	2258.12	1426.74	969.645	1252.54	1216.31	1737.21	0.89203	0.136399	6.53986	6.15779e-11	2.92661e-08	Ccnd1
ENSMUSG00000037820	44.9634	37.4911	40.8378	41.0974	128.115	104.57	124.905	119.196	80.147	-1.54245	0.239099	-6.45109	1.11048e-10	5.08228e-08	Tgm2
ENSMUSG00000011256	96.5068	104.439	119.289	106.745	25.2348	14.7876	43.6729	27.8985	67.3218	1.9147	0.298951	6.40474	1.50629e-10	6.41836e-08	Adam19
ENSMUSG00000042688	723.801	734.647	795.262	751.237	455.197	393.984	442.843	430.675	590.956	0.801528	0.125131	6.40553	1.49852e-10	6.41836e-08	Mapk6
ENSMUSG00000003549	278.554	275.827	313.806	289.396	160.144	78.1631	120.537	119.615	204.505	1.27055	0.205621	6.17906	6.44838e-10	2.65609e-07	Ercc1
ENSMUSG00000025151	474.858	406.153	396.557	425.856	252.348	220.758	193.908	222.338	324.097	0.938294	0.153503	6.11254	9.80576e-10	3.78655e-07	Maged1
ENSMUSG00000024661	1545.21	1502.32	1441.14	1496.22	2982.56	2232.93	2420.35	2545.28	2020.75	-0.766595	0.125336	-6.11632	9.57586e-10	3.78655e-07	Fth1
ENSMUSG00000028364	138.18	118.722	137.559	131.487	38.8228	24.2939	62.889	42.0019	86.7444	1.62883	0.268984	6.05547	1.4001e-09	5.24272e-07	Tnc
ENSMUSG00000022370	161.21	143.716	145.082	150.003	278.554	308.427	282.127	289.703	219.853	-0.950295	0.158184	-6.00751	1.88395e-09	6.84706e-07	Mrpl13
ENSMUSG00000048537	266.49	281.183	279.417	275.697	128.115	141.539	156.349	142.001	208.849	0.955901	0.161573	5.91623	3.29404e-09	1.16298e-06	Phldb1
ENSMUSG00000115388	288.424	224.054	237.504	249.994	428.992	486.935	448.084	454.67	352.332	-0.865003	0.147349	-5.87043	4.34669e-09	1.492e-06	NA
ENSMUSG00000054942	63.6068	74.0895	72.0035	69.8999	21.3525	13.7314	23.5834	19.5558	44.7278	1.82699	0.315138	5.79742	6.73412e-09	2.24901e-06	Miga1
ENSMUSG00000022636	92.1202	91.0498	116.065	99.7451	39.7934	25.3502	39.3056	34.8164	67.2807	1.50861	0.264407	5.70564	1.15905e-08	3.76906e-06	Alcam
ENSMUSG00000022656	89.9268	108.903	88.1237	95.6511	22.3231	36.969	39.3056	32.8659	64.2585	1.54201	0.272403	5.66075	1.50714e-08	4.77531e-06	Nectin3
ENSMUSG00000022360	758.895	747.144	806.009	770.683	1124.89	1260.12	1214.98	1200	985.339	-0.639033	0.11321	-5.64468	1.65484e-08	5.11222e-06	Atad2
ENSMUSG00000032115	312.551	315.104	342.823	323.492	203.82	159.495	164.21	175.842	249.667	0.878933	0.158282	5.55294	2.80897e-08	8.46596e-06	Hyou1
ENSMUSG00000031939	1086.8	1093.49	1019.87	1066.72	532.843	654.88	729.338	639.02	852.87	0.73872	0.133154	5.54786	2.89183e-08	8.50818e-06	Taf1d
ENSMUSG00000029816	47.1567	32.1352	29.0163	36.1028	0.97057	1.05626	8.73459	3.58714	19.845	3.25864	0.589833	5.52469	3.30066e-08	9.48516e-06	Gpnmb
ENSMUSG00000032232	519.821	443.645	523.369	495.611	309.612	219.702	290.862	273.392	384.502	0.85484	0.155238	5.50663	3.65762e-08	1.02721e-05	Cgnl1
ENSMUSG00000003746	146.954	126.756	160.127	144.612	59.2048	66.5443	69.0032	64.9174	104.765	1.15186	0.210487	5.47237	4.44053e-08	1.21937e-05	Man1a
ENSMUSG00000055065	792.891	661.45	657.703	704.015	1041.42	1131.25	1213.23	1128.64	916.326	-0.681989	0.125525	-5.43311	5.53804e-08	1.48769e-05	Ddx17
ENSMUSG00000069662	138.18	141.038	131.111	136.776	55.3225	73.9381	32.318	53.8595	95.3179	1.35773	0.250537	5.41928	5.98411e-08	1.57331e-05	Marcks
ENSMUSG00000003849	5.48334	3.57058	6.44807	5.16733	32.0288	34.8565	37.5587	34.8147	19.991	-2.77403	0.513591	-5.40123	6.61839e-08	1.70382e-05	Nqo1
ENSMUSG00000022354	175.467	187.455	162.277	175.066	399.875	309.484	280.38	329.913	252.49	-0.911883	0.171033	-5.33161	9.73436e-08	2.45485e-05	Ndufb9
ENSMUSG00000045763	463.891	498.096	401.93	454.639	861.866	667.555	757.289	762.237	608.438	-0.744736	0.140011	-5.31911	1.04276e-07	2.57708e-05	Basp1
ENSMUSG00000064341	2966.49	3168.89	3255.2	3130.19	4079.31	5180.95	5959.61	5073.29	4101.74	-0.696741	0.133962	-5.20102	1.98193e-07	4.80211e-05	mt-Nd1
ENSMUSG00000025083	8.77335	4.46322	9.67211	7.63623	41.7345	48.5879	28.8241	39.7155	23.6759	-2.39832	0.464681	-5.16122	2.45345e-07	5.83025e-05	Afap1l2
ENSMUSG00000046761	191.917	200.845	203.114	198.625	347.464	318.99	337.155	334.536	266.581	-0.752174	0.146264	-5.14257	2.7101e-07	6.31862e-05	Fam83h
ENSMUSG00000034573	42.7701	49.0955	39.7631	43.8762	2.91171	9.50632	14.8488	9.08894	26.4826	2.25612	0.439272	5.13604	2.8059e-07	6.42084e-05	Ptpn13
ENSMUSG00000043903	152.437	232.088	184.845	189.79	365.905	475.316	296.102	379.108	284.449	-0.99203	0.19338	-5.12996	2.8981e-07	6.51125e-05	Zfp469
ENSMUSG00000035105	62.5101	49.0955	58.0327	56.5461	17.4703	9.50632	20.963	15.9799	36.263	1.80255	0.352641	5.11158	3.19477e-07	7.0496e-05	Egln3
ENSMUSG00000034158	632.778	652.523	654.479	646.594	436.757	424.616	395.677	419.016	532.805	0.626683	0.122788	5.10379	3.3292e-07	7.21736e-05	Lrrc58
ENSMUSG00000027375	1.09667	4.46322	1.07468	2.21152	22.3231	41.1941	20.963	28.1601	15.1858	-3.58965	0.705713	-5.08656	3.64619e-07	7.76828e-05	Mal
ENSMUSG00000048078	50.4468	66.0557	59.1073	58.5366	4.85285	22.1814	19.2161	15.4168	36.9767	1.93014	0.381364	5.06116	4.16711e-07	8.44148e-05	Tenm4
ENSMUSG00000022351	202.884	266.008	247.176	238.689	441.609	402.434	378.208	407.417	323.053	-0.768123	0.151733	-5.06235	4.14125e-07	8.44148e-05	Sqle
ENSMUSG00000061731	95.4102	99.9762	97.7958	97.7274	191.202	165.833	203.516	186.85	142.289	-0.936313	0.184892	-5.06411	4.10313e-07	8.44148e-05	Ext1
ENSMUSG00000029371	8.77335	4.46322	3.22404	5.48687	34.9405	44.3628	23.5834	34.2956	19.8912	-2.65264	0.526475	-5.03848	4.6924e-07	9.35226e-05	Cxcl5
ENSMUSG00000042286	36.1901	34.8132	27.9417	32.9816	63.0871	107.738	96.0804	88.9686	60.9751	-1.42875	0.284775	-5.01713	5.24498e-07	0.000102877	Stab1
ENSMUSG00000041372	64.7034	91.0498	93.4971	83.0834	32.9994	24.2939	35.8118	31.035	57.0592	1.41569	0.282755	5.00678	5.53488e-07	0.000106866	B4galnt3
ENSMUSG00000052727	882.818	898.001	927.448	902.756	590.107	615.799	621.029	608.978	755.867	0.567833	0.113612	4.99798	5.7934e-07	0.000110137	Map1b
ENSMUSG00000027624	127.214	132.111	137.559	132.295	210.614	263.008	241.948	238.523	185.409	-0.849527	0.170266	-4.98942	6.05624e-07	0.000113389	Epb41l1
ENSMUSG00000049804	33.9967	33.0279	42.9872	36.6706	7.76456	9.50632	6.11421	7.79503	22.2328	2.24448	0.451122	4.97533	6.51369e-07	0.00011789	Armcx4
ENSMUSG00000034765	126.117	126.756	138.634	130.502	59.2048	34.8565	73.3705	55.8106	93.1563	1.21382	0.244068	4.97328	6.58284e-07	0.00011789	Dusp5
ENSMUSG00000048373	83.3468	96.4057	83.825	87.8591	211.584	153.157	163.337	176.026	131.943	-0.999653	0.200899	-4.97589	6.49498e-07	0.00011789	Fgfbp1
ENSMUSG00000047250	8.77335	9.81909	7.52275	8.70507	32.0288	65.488	30.5711	42.696	25.7005	-2.27962	0.458819	-4.96845	6.74887e-07	0.000119137	Ptgs1
ENSMUSG00000030104	120.634	147.286	135.41	134.443	71.8222	66.5443	55.9013	64.7559	99.5996	1.05957	0.214408	4.94185	7.73834e-07	0.00013468	Edem1
ENSMUSG00000015533	420.024	398.12	421.274	413.139	269.818	209.139	267.278	248.745	330.942	0.728981	0.147753	4.93377	8.0656e-07	0.000138426	Itga2
ENSMUSG00000033128	133.794	134.789	146.156	138.246	261.083	264.065	214.871	246.673	192.46	-0.834048	0.16922	-4.92877	8.27484e-07	0.000140071	Gga1
ENSMUSG00000070047	1360.97	1347.89	1394.93	1367.93	962.806	926.339	967.792	952.312	1160.12	0.522136	0.106031	4.92437	8.46339e-07	0.000141327	Fat1
ENSMUSG00000033047	585.621	548.977	543.788	559.462	1081.22	793.25	824.545	899.67	729.566	-0.685694	0.140101	-4.89428	9.86667e-07	0.000162563	Eif3l
ENSMUSG00000050891	82.2501	57.1293	82.7503	74.0432	124.233	178.508	165.084	155.941	114.992	-1.08144	0.221742	-4.87703	1.07692e-06	0.000175099	Tatdn1
ENSMUSG00000012889	66.8968	57.1293	58.0327	60.6862	20.382	16.9001	24.4568	20.5796	40.6329	1.54949	0.318266	4.86852	1.12435e-06	0.000180436	Podnl1
ENSMUSG00000022992	70.1868	89.2645	69.8541	76.4351	159.174	166.889	135.386	153.816	115.126	-1.00062	0.205939	-4.85882	1.18086e-06	0.000187076	Kansl2
ENSMUSG00000029767	517.628	625.744	700.691	614.687	403.757	367.578	371.22	380.852	497.77	0.690958	0.142308	4.85538	1.20156e-06	0.000187945	Calu
ENSMUSG00000029338	174.37	166.032	191.293	177.232	91.2336	106.682	83.852	93.9226	135.577	0.918802	0.189424	4.85051	1.23146e-06	0.000190214	Antxr2
ENSMUSG00000032254	319.131	319.567	310.582	316.427	187.32	201.745	192.161	193.742	255.084	0.708546	0.146938	4.82209	1.42065e-06	0.000216729	Kif23
ENSMUSG00000078606	110.764	114.259	101.02	108.681	45.6168	25.3502	61.1421	44.0364	76.3585	1.29049	0.268588	4.80473	1.5496e-06	0.000233517	Gvin2
ENSMUSG00000022144	17.5467	13.3897	12.8961	14.6108	29.1171	97.1758	50.6606	58.9845	36.7977	-2.01197	0.420072	-4.7896	1.67117e-06	0.000248802	Gdnf
ENSMUSG00000038418	96.5068	110.688	116.065	107.753	50.4696	59.1505	34.0649	47.895	77.8242	1.18046	0.248414	4.752	2.01413e-06	0.000296293	Egr1
ENSMUSG00000032402	210.56	172.28	224.608	202.483	120.351	106.682	103.942	110.325	156.404	0.87355	0.184185	4.74278	2.10807e-06	0.000306464	Smad3
ENSMUSG00000028228	240.17	253.511	207.413	233.698	115.498	133.089	146.741	131.776	182.737	0.826439	0.174679	4.73117	2.23226e-06	0.000320744	Cpne3
ENSMUSG00000097336	16.45	20.5308	20.4189	19.1333	36.8817	80.2756	67.2563	61.4712	40.3022	-1.67827	0.355857	-4.71614	2.40365e-06	0.000341401	Fendrr
ENSMUSG00000064354	1655.97	1552.31	1747.43	1651.9	2058.58	2675.5	3259.75	2664.61	2158.26	-0.690247	0.147696	-4.67344	2.96199e-06	0.000415923	mt-Co2
ENSMUSG00000020173	26.32	27.672	29.0163	27.6695	2.91171	4.22503	6.98767	4.70814	16.1888	2.53556	0.544426	4.65731	3.20374e-06	0.000444816	Cobl
ENSMUSG00000027962	150.244	159.783	149.38	153.136	83.469	91.8945	64.6359	79.9998	116.568	0.94361	0.203039	4.64742	3.36111e-06	0.00046148	Vcam1
ENSMUSG00000041515	37.2867	30.3499	32.2404	33.2923	2.91171	4.22503	12.2284	6.45505	19.8737	2.32866	0.502376	4.63528	3.56451e-06	0.000484029	Irf8
ENSMUSG00000002020	110.764	125.863	111.767	116.131	202.849	178.508	256.797	212.718	164.424	-0.873969	0.189235	-4.61844	3.86629e-06	0.000519302	Ltbp2
ENSMUSG00000030342	286.231	284.754	291.238	287.407	197.026	133.089	171.198	167.104	227.256	0.779638	0.168893	4.61617	3.90885e-06	0.000519373	Cd9
ENSMUSG00000026971	9.87002	8.0338	13.9708	10.6249	34.9405	33.8003	53.281	40.6739	25.6494	-1.95472	0.42375	-4.6129	3.97085e-06	0.000521997	Itgb6
ENSMUSG00000031548	31.8034	36.5984	25.7923	31.398	8.73513	1.05626	7.86113	5.88417	18.6411	2.38853	0.519267	4.59981	4.22884e-06	0.00055006	Sfrp1
ENSMUSG00000055320	749.025	692.692	732.931	724.883	503.726	432.01	518.834	484.857	604.87	0.578315	0.126464	4.57296	4.80871e-06	0.000618971	Tead1
ENSMUSG00000032932	100.894	99.0836	87.049	95.6754	47.5579	46.4754	39.3056	44.4463	70.0608	1.1103	0.243189	4.5656	4.98063e-06	0.000623608	Hspa13
ENSMUSG00000050335	128.31	152.642	128.961	136.638	325.141	246.108	195.655	255.635	196.136	-0.89958	0.197062	-4.56495	4.99613e-06	0.000623608	Lgals3
ENSMUSG00000042632	55.9301	63.3778	42.9872	54.0983	105.792	106.682	130.145	114.207	84.1524	-1.07416	0.235119	-4.56857	4.91054e-06	0.000623608	Pla2g6
ENSMUSG00000041736	42.7701	51.7734	44.0618	46.2018	123.262	98.232	84.7255	102.073	74.1375	-1.137	0.249302	-4.56073	5.09749e-06	0.000629897	Tspo
ENSMUSG00000070473	65.8001	84.8013	81.6756	77.4257	35.9111	24.2939	35.8118	32.0056	54.7156	1.26988	0.280082	4.53398	5.78824e-06	0.000708171	Cldn3
ENSMUSG00000105703	18.6434	20.5308	24.7176	21.2973	52.4108	65.488	56.7748	58.2245	39.7609	-1.45021	0.320511	-4.52468	6.04874e-06	0.000732787	Gm43305
ENSMUSG00000041841	446.344	446.322	435.245	442.637	805.573	660.161	592.205	685.98	564.309	-0.631418	0.140062	-4.50813	6.54004e-06	0.00077707	Rpl37
ENSMUSG00000025329	24.1267	16.0676	22.5683	20.9209	49.4991	67.6005	56.7748	57.9581	39.4395	-1.47957	0.328169	-4.50854	6.52745e-06	0.00077707	Padi1
ENSMUSG00000029334	197.4	199.952	212.786	203.38	112.586	103.513	133.639	116.58	159.98	0.798567	0.17811	4.48357	7.34043e-06	0.000863864	Prkg2
ENSMUSG00000029802	21.9334	17.8529	20.4189	20.0684	0.97057	3.16877	1.74692	1.96209	11.0152	3.37535	0.754059	4.47624	7.5969e-06	0.000885612	Abcg2
ENSMUSG00000030539	105.28	106.225	137.559	116.355	62.1165	51.7567	58.5217	57.465	86.9098	1.014	0.227888	4.44956	8.60446e-06	0.000993694	Sema4b
ENSMUSG00000102070	1736.03	1668.35	1763.55	1722.64	2110.99	2649.1	3331.37	2697.15	2209.9	-0.647208	0.145647	-4.44366	8.84408e-06	0.00101191	NA
ENSMUSG00000032531	389.317	338.312	355.719	361.116	243.613	232.377	221.858	232.616	296.866	0.633868	0.14427	4.39363	1.11471e-05	0.00126372	Amotl2
ENSMUSG00000052981	18.6434	15.175	21.4936	18.4373	0.97057	1.05626	1.74692	1.25792	9.84761	3.84733	0.877662	4.38362	1.16725e-05	0.00131124	Ube2ql1
ENSMUSG00000090066	9.87002	9.81909	8.59743	9.42885	38.8228	40.1378	27.9507	35.6371	22.533	-1.91177	0.436375	-4.38102	1.18123e-05	0.001315	1110002E22Rik
ENSMUSG00000041817	29.6101	36.5984	34.3897	33.5327	1.94114	12.6751	8.73459	7.78361	20.6582	2.1204	0.484654	4.37507	1.21392e-05	0.00132395	Fam169a
ENSMUSG00000081534	53.7368	35.7058	50.5099	46.6508	123.262	82.3881	97.8274	101.159	73.9051	-1.12713	0.257564	-4.37613	1.20803e-05	0.00132395	Slc48a1
ENSMUSG00000009894	31.8034	31.2426	32.2404	31.7621	82.4985	72.8818	65.5094	73.6299	52.696	-1.21227	0.27717	-4.37373	1.22142e-05	0.00132395	Snap47
ENSMUSG00000024486	332.291	276.72	328.852	312.621	187.32	118.301	214.871	173.497	243.059	0.843203	0.193099	4.36668	1.26148e-05	0.00135549	Hbegf
ENSMUSG00000022263	311.454	291.002	331.001	311.152	398.904	513.342	592.205	501.484	406.318	-0.690433	0.158466	-4.35698	1.31871e-05	0.00140476	Trio
ENSMUSG00000037010	157.92	133.004	147.231	146.052	98.9982	54.9254	67.2563	73.7266	109.889	0.982411	0.225766	4.35146	1.35235e-05	0.00142829	Apln
ENSMUSG00000054150	175.467	144.608	170.874	163.65	96.0864	99.2883	76.8644	90.7464	127.198	0.852136	0.19696	4.32645	1.51532e-05	0.00158684	Syne3
ENSMUSG00000001507	2443.38	2405.68	2636.19	2495.08	1981.9	1598.12	1710.23	1763.42	2129.25	0.500448	0.115764	4.32302	1.53909e-05	0.00159819	Itga3
ENSMUSG00000026235	57.0268	33.9205	38.6884	43.2119	5.82342	10.5626	19.2161	11.8674	27.5396	1.84139	0.42615	4.32099	1.55331e-05	0.00159952	Epha4
ENSMUSG00000020836	13.16	12.497	6.44807	10.7017	30.0877	44.3628	40.1791	38.2099	24.4558	-1.82763	0.423852	-4.31196	1.61817e-05	0.00165254	Coro6
ENSMUSG00000039116	207.27	186.563	181.621	191.818	120.351	68.6568	118.79	102.599	147.209	0.896096	0.208593	4.29591	1.73975e-05	0.00174781	Adgrg6
ENSMUSG00000004864	35.0934	33.0279	36.5391	34.8868	73.7633	74.9943	82.1051	76.9543	55.9205	-1.14496	0.266493	-4.2964	1.73591e-05	0.00174781	Mapk13
ENSMUSG00000101939	286.231	332.957	311.657	310.281	400.845	526.017	530.189	485.684	397.983	-0.645187	0.150697	-4.28136	1.85754e-05	0.0018511	NA
ENSMUSG00000039202	424.411	490.955	523.369	479.578	335.817	302.09	314.445	317.451	398.514	0.595413	0.139223	4.27668	1.89701e-05	0.00187531	Abhd2
ENSMUSG00000038648	47.1567	60.6999	79.5262	62.4609	27.176	13.7314	27.9507	22.9527	42.7068	1.43216	0.335327	4.27095	1.94646e-05	0.00190892	Creb3l2
ENSMUSG00000004771	137.084	116.044	108.543	120.557	64.0576	63.3755	62.889	63.4407	91.9987	0.925103	0.217047	4.26222	2.02407e-05	0.00196941	Rab11a
ENSMUSG00000047921	48.2534	48.2028	41.9125	46.1229	93.1747	92.9507	95.207	93.7775	69.9502	-1.02243	0.240262	-4.25548	2.08597e-05	0.00201378	Trappc9
ENSMUSG00000037075	77.8635	101.762	75.2275	84.9508	147.527	148.932	166.831	154.43	119.69	-0.856769	0.201738	-4.24694	2.16712e-05	0.0020759	Rnf139
ENSMUSG00000032193	871.852	953.345	945.717	923.638	704.634	612.63	637.625	651.629	787.634	0.503437	0.118894	4.23434	2.29229e-05	0.00217891	Ldlr
ENSMUSG00000064351	6459.38	6312.78	6687.73	6486.63	8014	9165.15	12803.2	9994.1	8240.37	-0.623737	0.147374	-4.23235	2.31262e-05	0.00218146	mt-Co1
ENSMUSG00000056758	706.255	687.337	764.097	719.229	396.963	362.297	579.103	446.121	582.675	0.68624	0.162591	4.22066	2.43593e-05	0.00228036	Hmga2
ENSMUSG00000027220	15.3534	16.9603	19.3442	17.2193	65.0282	42.2503	41.0526	49.4437	33.3315	-1.52129	0.360692	-4.2177	2.46809e-05	0.0022931	Syt13
ENSMUSG00000032412	203.98	203.523	234.28	213.928	135.88	118.301	133.639	129.273	171.601	0.724084	0.171803	4.21462	2.50205e-05	0.0023073	Atp1b3
ENSMUSG00000031207	2476.28	2573.5	2660.9	2570.23	1979.96	1402.71	1861.34	1748	2159.12	0.555697	0.131943	4.21163	2.53531e-05	0.00232065	Msn
ENSMUSG00000104554	44.9634	56.2366	41.9125	47.7042	16.4997	10.5626	21.8365	16.2996	32.0019	1.53777	0.365435	4.20805	2.57587e-05	0.00234044	Gm4610
ENSMUSG00000055538	105.28	88.3718	113.916	102.523	46.5874	57.0379	50.6606	51.4286	76.9757	0.994055	0.236407	4.20485	2.61261e-05	0.0023565	Zcchc24
ENSMUSG00000057182	6.58001	2.67793	5.37339	4.87711	19.4114	46.4754	16.5957	27.4942	16.1856	-2.51204	0.598146	-4.19971	2.67254e-05	0.00239308	Scn3a
ENSMUSG00000009575	636.068	664.128	598.596	632.931	971.541	840.782	882.193	898.172	765.551	-0.504501	0.120187	-4.19764	2.69709e-05	0.0023977	Cbx5
ENSMUSG00000034751	411.251	412.402	467.485	430.379	243.613	252.446	328.42	274.826	352.603	0.644038	0.153667	4.19112	2.77579e-05	0.0024237	Mast4
ENSMUSG00000100862	2167.02	2188.77	2459.94	2271.91	2745.74	3380.03	4286.93	3470.9	2871.4	-0.611712	0.145902	-4.19262	2.75748e-05	0.0024237	Atp6-ps
ENSMUSG00000041642	5.48334	11.6044	3.22404	6.77059	14.5586	50.7004	36.6853	33.9814	20.376	-2.28966	0.546412	-4.19035	2.78519e-05	0.0024237	Kif21b
ENSMUSG00000057335	503.371	552.547	584.625	546.848	343.582	288.359	421.007	350.982	448.915	0.637186	0.1527	4.17278	3.009e-05	0.00260016	Cep170
ENSMUSG00000022887	25.2234	16.0676	24.7176	22.0029	0.97057	4.22503	5.24075	3.47878	12.7408	2.64255	0.634453	4.16507	3.11252e-05	0.00265251	Masp1
ENSMUSG00000028796	468.277	469.531	476.083	471.297	356.199	243.996	310.951	303.715	387.506	0.632135	0.151745	4.16577	3.103e-05	0.00265251	Phc2
ENSMUSG00000000544	87.7335	110.688	96.7211	98.3809	207.702	170.058	148.488	175.416	136.898	-0.828985	0.199163	-4.16235	3.14989e-05	0.00266597	Gpa33
ENSMUSG00000064357	1563.85	1589.8	1770	1641.22	1945.99	2512.84	3037.02	2498.62	2069.92	-0.60671	0.146465	-4.14235	3.43768e-05	0.00288975	mt-Atp6
ENSMUSG00000030029	290.617	270.471	271.894	277.661	198.967	137.314	176.439	170.906	224.284	0.697037	0.168586	4.13462	3.55548e-05	0.00296858	Lrig1
ENSMUSG00000003541	112.957	112.473	137.559	120.996	211.584	190.126	199.149	200.286	160.641	-0.729447	0.176971	-4.12184	3.75866e-05	0.00311716	Ier3
ENSMUSG00000068220	3670.55	4174.01	3840.9	3895.15	7177.37	5566.48	4728.03	5823.96	4859.56	-0.580113	0.140938	-4.11608	3.85366e-05	0.00317465	Lgals1
ENSMUSG00000034593	462.794	552.547	516.921	510.754	332.906	354.903	358.991	348.933	429.844	0.550813	0.133898	4.11366	3.89429e-05	0.00318687	Myo5a
ENSMUSG00000074364	307.067	346.346	319.18	324.198	248.466	179.564	179.059	202.363	263.28	0.681226	0.165865	4.10713	4.00614e-05	0.00321531	Ehd2
ENSMUSG00000049521	380.544	344.561	337.449	354.185	549.343	503.835	492.631	515.27	434.727	-0.541325	0.131803	-4.10707	4.0071e-05	0.00321531	Cdc42ep1
ENSMUSG00000039828	80.0568	90.1571	80.6009	83.605	146.556	154.214	138.88	146.55	115.077	-0.80554	0.196018	-4.10953	3.96464e-05	0.00321531	Wdr70
ENSMUSG00000022876	14.2567	17.8529	18.2695	16.793	0	1.05626	0.873459	0.643239	8.71814	4.71386	1.14908	4.10229	4.09078e-05	0.00326128	Samsn1
ENSMUSG00000013089	89.9268	105.332	97.7958	97.6849	48.5285	60.2067	37.5587	48.7646	73.2248	1.01298	0.247231	4.09733	4.17951e-05	0.00331065	Etv5
ENSMUSG00000040151	343.257	357.058	363.241	354.519	246.525	215.477	245.442	235.814	295.167	0.586914	0.14334	4.09457	4.22961e-05	0.003329	Hs2st1
ENSMUSG00000022551	109.667	103.547	95.6464	102.953	225.172	159.495	158.969	181.212	142.083	-0.815526	0.199433	-4.08923	4.3281e-05	0.00338027	Cyc1
ENSMUSG00000028919	9.87002	6.24851	4.29872	6.80575	28.1465	29.5752	26.2038	27.9752	17.3905	-2.04514	0.500269	-4.08809	4.34946e-05	0.00338027	Arhgef19
ENSMUSG00000072501	299.391	257.974	257.923	271.763	333.876	534.467	455.945	441.429	356.596	-0.699983	0.1715	-4.08154	4.4738e-05	0.00345517	Phf20l1
ENSMUSG00000033060	69.0901	65.1631	34.3897	56.2143	12.6174	25.3502	22.7099	20.2258	38.2201	1.47917	0.362997	4.07488	4.60374e-05	0.00353344	Lmo7
ENSMUSG00000050931	377.254	357.058	389.034	374.449	222.261	166.889	289.115	226.088	300.268	0.722929	0.177976	4.06195	4.86644e-05	0.00371202	Sgms2
ENSMUSG00000022378	376.157	450.786	438.469	421.804	567.784	607.349	670.816	615.316	518.56	-0.5441	0.134143	-4.05612	4.98954e-05	0.00378256	Cyrib
ENSMUSG00000038587	290.617	208.879	228.907	242.801	47.5579	16.9001	77.7378	47.3986	145.1	2.35188	0.580234	4.05333	5.04936e-05	0.00380457	Akap12
ENSMUSG00000033170	502.274	590.038	537.339	543.217	813.338	865.076	690.032	789.482	666.35	-0.537178	0.13266	-4.04929	5.13729e-05	0.00384737	Card10
ENSMUSG00000037211	87.7335	85.6939	80.6009	84.6761	42.7051	35.9128	46.2933	41.6371	63.1566	1.01925	0.252216	4.04116	5.3188e-05	0.0039425	Spry1
ENSMUSG00000034112	15.3534	14.2823	21.4936	17.0431	55.3225	46.4754	38.4322	46.7433	31.8932	-1.46033	0.3614	-4.04075	5.32813e-05	0.0039425	Atp2c2
ENSMUSG00000060935	62.5101	71.4116	59.1073	64.343	30.0877	33.8003	20.0895	27.9925	46.1678	1.21412	0.301089	4.03245	5.51993e-05	0.0040601	Tmem263
ENSMUSG00000029765	26.32	19.6382	19.3442	21.7675	0.97057	6.33755	4.36729	3.8918	12.8296	2.49333	0.618543	4.03097	5.55477e-05	0.00406155	Plxna4
ENSMUSG00000079523	682.128	733.754	759.798	725.227	560.019	481.654	493.504	511.726	618.476	0.503151	0.12498	4.02585	5.67687e-05	0.00412642	Tmsb10
ENSMUSG00000046314	37.2867	24.9941	33.315	31.8653	7.76456	4.22503	13.1019	8.36382	20.1146	1.89706	0.472314	4.01652	5.90648e-05	0.00421886	Stxbp6
ENSMUSG00000037470	471.567	476.672	499.726	482.655	360.082	327.44	315.319	334.28	408.468	0.530223	0.131989	4.01717	5.89017e-05	0.00421886	Uggt1
ENSMUSG00000006585	163.404	172.28	162.277	165.987	264.966	274.627	236.707	258.767	212.377	-0.637989	0.158792	-4.01777	5.8752e-05	0.00421886	Cdt1
ENSMUSG00000030583	415.637	372.233	385.81	391.227	241.672	229.208	299.596	256.825	324.026	0.6036	0.150638	4.00695	6.15089e-05	0.00436819	Sipa1l3
ENSMUSG00000023039	945.328	947.989	896.282	929.866	1432.56	1235.82	1193.14	1287.18	1108.52	-0.468806	0.117509	-3.98955	6.61987e-05	0.00467438	Krt7
ENSMUSG00000036356	40.5767	48.2028	45.1365	44.6387	10.6763	23.2377	14.8488	16.2542	30.4465	1.47085	0.370827	3.96641	7.29636e-05	0.00507659	Csgalnact1
ENSMUSG00000032479	532.981	557.01	548.086	546.026	395.993	406.659	341.522	381.391	463.709	0.519587	0.131014	3.96587	7.31272e-05	0.00507659	Map4
ENSMUSG00000006800	12.0634	10.7117	10.7468	11.174	30.0877	34.8565	40.1791	35.0411	23.1075	-1.65371	0.416981	-3.96592	7.31139e-05	0.00507659	Sulf2
ENSMUSG00000028967	435.377	416.865	424.498	425.58	281.465	148.932	305.711	245.369	335.475	0.7905	0.199574	3.96093	7.46592e-05	0.00515399	Errfi1
ENSMUSG00000032575	194.11	180.314	206.338	193.588	134.909	100.345	116.17	117.141	155.364	0.721543	0.182331	3.95732	7.57941e-05	0.00518802	Manf
ENSMUSG00000016487	322.421	266.008	303.059	297.163	207.702	177.451	193.908	193.02	245.092	0.619495	0.156569	3.9567	7.59919e-05	0.00518802	Ppfibp1
ENSMUSG00000063856	275.264	267.793	239.653	260.904	193.143	118.301	161.59	157.678	209.291	0.724022	0.18331	3.94971	7.82461e-05	0.00531257	Gpx1
ENSMUSG00000032875	133.794	133.004	116.065	127.621	75.7045	76.0506	65.5094	72.4215	100.021	0.820966	0.208295	3.94137	8.10182e-05	0.00538248	Arhgef17
ENSMUSG00000032536	138.18	149.072	144.007	143.753	80.5573	95.0632	75.9909	83.8705	113.812	0.782191	0.198338	3.94373	8.02254e-05	0.00538248	Trak1
ENSMUSG00000036057	282.94	303.499	257.923	281.454	169.85	182.733	197.402	183.328	232.391	0.618804	0.156912	3.94364	8.02537e-05	0.00538248	Ptpn23
ENSMUSG00000031996	722.705	748.929	738.304	736.646	579.43	449.966	520.581	516.659	626.653	0.511073	0.129651	3.94192	8.08325e-05	0.00538248	Aplp2
ENSMUSG00000026623	318.034	332.064	371.839	340.646	240.701	231.321	210.504	227.508	284.077	0.583188	0.148109	3.93757	8.23114e-05	0.00543916	Lpgat1
ENSMUSG00000050953	504.468	486.491	552.385	514.448	396.963	318.99	341.522	352.492	433.47	0.544294	0.138315	3.93518	8.31331e-05	0.00546423	Gja1
ENSMUSG00000023495	179.854	168.71	131.111	159.891	95.1159	98.232	86.4724	93.2734	126.582	0.780404	0.198533	3.93085	8.46459e-05	0.00553353	Pcbp4
ENSMUSG00000034220	304.874	366.877	370.764	347.505	624.077	738.325	390.436	584.279	465.892	-0.747176	0.19014	-3.92961	8.5083e-05	0.00553353	Gpc1
ENSMUSG00000101249	1030.87	912.283	1112.29	1018.48	1273.39	1410.1	2022.06	1568.52	1293.5	-0.624104	0.158881	-3.92812	8.56138e-05	0.0055389	NA
ENSMUSG00000006360	36.1901	48.2028	39.7631	41.3853	120.351	66.5443	79.4847	88.7932	65.0893	-1.09639	0.280118	-3.91404	9.07657e-05	0.00584162	Crip1
ENSMUSG00000040785	229.204	224.947	227.832	227.327	141.703	149.989	148.488	146.727	187.027	0.631494	0.161484	3.91056	9.20815e-05	0.0058956	Ttc3
ENSMUSG00000064360	295.004	307.962	321.329	308.098	361.052	530.242	552.026	481.107	394.602	-0.643207	0.164796	-3.90304	9.49931e-05	0.00605067	mt-Nd3
ENSMUSG00000051853	270.877	275.827	278.342	275.015	505.667	358.072	393.056	418.932	346.974	-0.607542	0.156032	-3.89371	9.87236e-05	0.00625604	Arf3
ENSMUSG00000032042	482.534	455.249	491.128	476.304	367.846	280.965	325.8	324.87	400.587	0.550255	0.141631	3.88513	0.000102276	0.0064481	Srpra
ENSMUSG00000032393	264.297	262.438	291.238	272.658	174.703	180.62	185.173	180.165	226.411	0.5967	0.153648	3.88356	0.000102937	0.00645679	Dpp8
ENSMUSG00000022477	221.527	233.873	246.101	233.834	406.669	353.847	304.837	355.117	294.476	-0.601564	0.15527	-3.87431	0.000106926	0.00667318	Aco2
ENSMUSG00000022142	352.031	366.877	354.644	357.851	510.52	479.541	524.949	505.003	431.427	-0.497069	0.128351	-3.87273	0.000107624	0.00668296	Nup155
ENSMUSG00000009687	97.6035	124.97	107.468	110.014	62.1165	61.263	58.5217	60.6337	85.3238	0.864056	0.223578	3.86467	0.000111241	0.00682923	Fxyd5
ENSMUSG00000028763	1226.08	1241.67	1261.67	1243.14	976.394	937.957	852.496	922.282	1082.71	0.43122	0.111594	3.86418	0.000111463	0.00682923	Hspg2
ENSMUSG00000022364	173.274	181.207	186.994	180.492	243.613	427.785	256.797	309.398	244.945	-0.77463	0.200484	-3.8638	0.000111638	0.00682923	Tbc1d31
ENSMUSG00000024063	75.6701	46.4175	70.9288	64.3388	23.2937	24.2939	34.9383	27.5087	45.9237	1.21111	0.314093	3.85588	0.000115315	0.00701947	Lbh
ENSMUSG00000000184	642.648	557.01	610.418	603.359	466.844	423.56	364.232	418.212	510.785	0.528992	0.13745	3.84861	0.000118789	0.00719549	Ccnd2
ENSMUSG00000032058	127.214	131.219	130.036	129.49	69.881	60.2067	89.0928	73.0602	101.275	0.819326	0.214104	3.82676	0.000129839	0.00782647	Ppp2r1b
ENSMUSG00000022607	331.194	315.104	366.466	337.588	447.433	545.029	474.288	488.917	413.252	-0.534571	0.139758	-3.82498	0.000130784	0.00784513	Ptk2
ENSMUSG00000034902	276.36	269.579	255.774	267.238	201.879	141.539	169.451	170.956	219.097	0.6428	0.168125	3.82335	0.000131652	0.00785905	Pip5k1c
ENSMUSG00000018474	218.237	201.738	216.01	211.995	372.699	362.297	258.544	331.18	271.587	-0.642398	0.168468	-3.81318	0.000137191	0.00815036	Chd3
ENSMUSG00000031400	125.02	89.2645	107.468	107.251	199.937	175.339	159.843	178.373	142.812	-0.738329	0.193854	-3.80868	0.000139708	0.00824379	G6pdx
ENSMUSG00000060803	78.9601	83.9086	87.049	83.3059	215.467	119.357	129.272	154.699	119.002	-0.892895	0.234479	-3.80799	0.000140098	0.00824379	Gstp1
ENSMUSG00000106918	60.3168	58.0219	63.4061	60.5816	104.822	101.401	119.664	108.629	84.6052	-0.846214	0.222335	-3.80603	0.000141214	0.00827003	Mrpl33
ENSMUSG00000057530	169.984	166.032	168.725	168.247	110.645	103.513	98.7008	104.286	136.267	0.69055	0.181651	3.80153	0.000143806	0.00834313	Ece1
ENSMUSG00000003131	313.647	323.137	322.404	319.729	233.907	208.083	211.377	217.789	268.759	0.554055	0.145746	3.80152	0.000143812	0.00834313	Pafah1b2
ENSMUSG00000010751	128.31	135.682	120.364	128.119	81.5279	61.263	77.7378	73.5096	100.814	0.799183	0.210393	3.79852	0.000145561	0.00839799	Tnfrsf22
ENSMUSG00000096768	630.584	612.354	653.405	632.115	735.692	953.801	1083.09	924.194	778.154	-0.548788	0.14451	-3.79758	0.000146117	0.00839799	NA
ENSMUSG00000008140	89.9268	93.7277	85.9743	89.8763	60.1753	34.8565	41.926	45.6526	67.7645	0.975984	0.257199	3.79467	0.000147842	0.00845778	Emc10
ENSMUSG00000033684	100.894	78.5528	78.4516	85.9659	44.6462	48.5879	39.3056	44.1799	65.0729	0.961813	0.25372	3.79085	0.000150133	0.0085493	Qsox1
ENSMUSG00000022247	143.664	149.072	130.036	140.924	250.407	193.295	222.732	222.145	181.534	-0.656252	0.17375	-3.777	0.000158731	0.00899744	Brix1
ENSMUSG00000048279	173.274	166.925	196.666	178.955	114.527	102.457	116.17	111.051	145.003	0.685051	0.181464	3.77514	0.00015992	0.00902345	Sacs
ENSMUSG00000029570	9.87002	6.24851	10.7468	8.95511	41.7345	24.2939	25.3303	30.4529	19.704	-1.78183	0.472286	-3.77278	0.000161439	0.00906775	Lfng
ENSMUSG00000006445	605.361	589.146	659.853	618.12	464.903	464.754	374.714	434.79	526.455	0.508674	0.135189	3.76268	0.000168101	0.00939922	Epha2
ENSMUSG00000035504	3.29001	6.24851	13.9708	7.83645	25.2348	38.0253	24.4568	29.239	18.5377	-1.90162	0.506416	-3.75505	0.000173305	0.00964656	Reep6
ENSMUSG00000015766	271.974	264.223	289.089	275.095	178.585	186.958	190.414	185.319	230.207	0.568845	0.152141	3.73894	0.000184797	0.0102401	Eps8
ENSMUSG00000022865	258.814	231.195	234.28	241.43	156.262	177.451	136.26	156.658	199.044	0.626505	0.167682	3.73626	0.000186779	0.0103037	Cxadr
ENSMUSG00000095115	293.907	373.126	310.582	325.872	236.819	146.82	224.479	202.706	264.289	0.683531	0.183173	3.73162	0.000190249	0.0104485	Itpripl2
ENSMUSG00000017493	557.108	620.388	656.629	611.375	501.785	330.609	393.93	408.774	510.075	0.580133	0.155637	3.72748	0.000193406	0.0105748	Igfbp4
ENSMUSG00000068206	48.2534	45.5249	39.7631	44.5138	74.7339	81.3319	100.448	85.5045	65.0092	-0.944164	0.254915	-3.70384	0.000212362	0.0115602	Pick1
ENSMUSG00000004891	426.604	467.746	454.589	449.646	369.787	270.402	271.646	303.945	376.796	0.565646	0.1529	3.69946	0.000216062	0.01171	Nes
ENSMUSG00000042901	175.467	176.744	197.741	183.317	132.968	105.626	104.815	114.47	148.893	0.679051	0.183756	3.6954	0.000219539	0.0118089	Aida
ENSMUSG00000032548	424.411	482.921	465.336	457.556	339.7	288.359	335.408	321.155	389.356	0.51023	0.138083	3.6951	0.000219799	0.0118089	Slco2a1
ENSMUSG00000032413	138.18	127.648	128.961	131.597	67.9399	74.9943	89.0928	77.3423	104.469	0.762608	0.206457	3.69378	0.000220947	0.0118192	Rasa2
ENSMUSG00000033762	33.9967	24.1014	31.1657	29.7546	64.0576	74.9943	52.4075	63.8198	46.7872	-1.10493	0.299291	-3.69183	0.000222645	0.0118587	Recql4
ENSMUSG00000041444	134.89	153.535	177.322	155.249	91.2336	92.9507	98.7008	94.295	124.772	0.718398	0.194884	3.68628	0.000227559	0.0120685	Arhgap32
ENSMUSG00000021950	6.58001	15.175	10.7468	10.8339	30.0877	42.2503	28.8241	33.7207	22.2773	-1.6119	0.437986	-3.68026	0.000232996	0.012304	Anxa8
ENSMUSG00000002028	504.468	560.581	512.622	525.89	316.406	362.297	420.134	366.279	446.084	0.521299	0.142057	3.66965	0.000242882	0.0127715	Kmt2a
ENSMUSG00000027397	201.787	216.913	196.666	205.122	315.435	271.458	319.686	302.193	253.658	-0.558955	0.152491	-3.6655	0.000246857	0.0129255	Slc20a1
ENSMUSG00000032359	118.44	112.473	123.588	118.167	77.6456	63.3755	65.5094	68.8435	93.5053	0.777888	0.213205	3.64854	0.000263738	0.0136555	Ctsh
ENSMUSG00000008690	137.084	142.823	162.277	147.394	236.819	217.589	218.365	224.258	185.826	-0.606126	0.166077	-3.64967	0.000262578	0.0136555	Ncaph2
ENSMUSG00000033020	130.504	104.439	119.289	118.077	202.849	173.226	182.553	186.209	152.143	-0.661471	0.181317	-3.64815	0.000264138	0.0136555	Polr2f
ENSMUSG00000020085	9.87002	4.46322	7.52275	7.28533	23.2937	31.6877	22.7099	25.8971	16.5912	-1.84839	0.50681	-3.6471	0.00026522	0.0136555	Aifm2
ENSMUSG00000024087	4.38667	5.35587	4.29872	4.68042	8.73513	48.5879	16.5957	24.6396	14.66	-2.37869	0.654072	-3.63674	0.000276107	0.0141571	Cyp1b1
ENSMUSG00000005533	341.064	337.42	353.569	344.018	267.877	201.745	234.087	234.57	289.294	0.5508	0.151751	3.62963	0.000283829	0.0144333	Igf1r
ENSMUSG00000096210	733.671	744.466	799.561	759.233	1249.12	1519.96	797.468	1188.85	974.041	-0.646026	0.177945	-3.63048	0.000282892	0.0144333	H1f0
ENSMUSG00000026068	41.6734	46.4175	42.9872	43.6927	76.675	78.1631	92.5866	82.4749	63.0838	-0.916274	0.252524	-3.62846	0.000285114	0.0144391	Il18rap
ENSMUSG00000046731	49.3501	43.7396	58.0327	50.3741	28.1465	14.7876	20.963	21.2991	35.8366	1.23316	0.339974	3.62721	0.000286498	0.01445	Kctd11
ENSMUSG00000045954	92.1202	84.8013	67.7048	81.5421	46.5874	27.4627	48.0402	40.6968	61.1194	0.994405	0.274661	3.62048	0.00029406	0.0145348	Cavin2
ENSMUSG00000036155	150.244	124.078	153.679	142.667	76.675	84.5007	95.207	85.4609	114.064	0.734007	0.202538	3.62405	0.00029003	0.0145348	Mgat5
ENSMUSG00000025001	388.221	417.758	376.138	394.039	533.814	545.029	545.038	541.294	467.666	-0.456907	0.126146	-3.62204	0.000292287	0.0145348	Hells
ENSMUSG00000022463	312.551	410.617	373.988	365.718	602.724	576.717	445.464	541.635	453.677	-0.563506	0.155628	-3.62084	0.000293644	0.0145348	Srebf2
ENSMUSG00000013846	75.6701	90.1571	109.617	91.8148	159.174	132.032	169.451	153.552	122.684	-0.744333	0.205416	-3.62354	0.000290598	0.0145348	St3gal1
ENSMUSG00000022757	135.987	149.964	153.679	146.543	102.88	86.6132	78.6113	89.3683	117.956	0.715916	0.198351	3.60933	0.000306986	0.0150856	Tfg
ENSMUSG00000053797	0	4.46322	1.07468	1.84597	21.3525	8.45007	17.4692	15.7573	8.80161	-3.00454	0.832565	-3.60878	0.000307645	0.0150856	Krt16
ENSMUSG00000033880	35.0934	33.9205	48.3606	39.1248	12.6174	10.5626	20.0895	14.4232	26.774	1.42133	0.394131	3.60623	0.000310672	0.0151639	Lgals3bp
ENSMUSG00000022533	559.301	549.869	541.638	550.269	415.404	374.972	414.019	401.465	475.867	0.453942	0.125907	3.60538	0.000311696	0.0151639	Atp13a3
ENSMUSG00000059495	270.877	284.754	281.566	279.066	173.732	207.027	190.414	190.391	234.728	0.553142	0.153569	3.60192	0.000315871	0.0153067	Arhgef12
ENSMUSG00000033102	46.0601	45.5249	39.7631	43.7827	14.5586	19.0126	20.963	18.1781	30.9804	1.26609	0.351854	3.59835	0.000320243	0.0153382	Cdc14b
ENSMUSG00000022037	199.594	184.777	196.666	193.679	143.644	109.851	117.917	123.804	158.742	0.643831	0.178915	3.59853	0.000320025	0.0153382	Clu
ENSMUSG00000033581	252.234	273.149	281.566	268.983	178.585	196.464	173.818	182.956	225.969	0.558093	0.155055	3.59932	0.00031905	0.0153382	Igf2bp2
ENSMUSG00000035476	89.9268	75.8748	89.1983	85	34.9405	51.7567	48.0402	44.9125	64.9562	0.918646	0.255441	3.59631	0.000322757	0.0153989	Tab3
ENSMUSG00000040339	230.3	264.223	233.205	242.576	163.056	163.72	162.463	163.08	202.828	0.57495	0.159944	3.59471	0.000324759	0.0154348	Eeig2
ENSMUSG00000063354	14.2567	16.9603	15.0455	15.4208	39.7934	42.2503	35.8118	39.2852	27.353	-1.34156	0.373627	-3.59065	0.000329857	0.015617	Slc39a4
ENSMUSG00000027692	36.1901	33.9205	36.5391	35.5499	8.73513	9.50632	19.2161	12.4858	24.0179	1.48941	0.415197	3.58724	0.000334193	0.0156425	Tnik
ENSMUSG00000013076	709.545	656.987	689.944	685.492	535.755	474.26	507.479	505.831	595.662	0.437435	0.121922	3.58783	0.000333447	0.0156425	Amotl1
ENSMUSG00000013415	70.1868	80.338	73.0782	74.5343	144.615	125.695	110.056	126.788	100.661	-0.761988	0.212326	-3.58876	0.00033226	0.0156425	Igf2bp1
ENSMUSG00000052560	86.6368	103.547	82.7503	90.978	152.38	174.283	128.398	151.687	121.332	-0.729936	0.203642	-3.58442	0.000337833	0.0157532	Cpne8
ENSMUSG00000047428	18.6434	9.81909	13.9708	14.1444	37.8522	41.1941	33.1914	37.4126	25.7785	-1.41678	0.395558	-3.58172	0.000341339	0.0158568	Dlk2
ENSMUSG00000022427	208.367	216.913	205.264	210.181	404.728	254.558	314.445	324.577	267.379	-0.627381	0.175346	-3.57796	0.000346284	0.0160263	Tomm22
ENSMUSG00000017002	6.58001	6.24851	7.52275	6.78376	38.8228	12.6751	26.2038	25.9006	16.3422	-1.94182	0.542891	-3.57681	0.00034781	0.0160369	Slpi
ENSMUSG00000022426	97.6035	100.869	49.4352	82.6359	168.879	133.089	145.868	149.278	115.957	-0.848824	0.237739	-3.5704	0.00035644	0.0163228	Josd1
ENSMUSG00000031827	58.1234	30.3499	39.7631	42.7455	107.733	63.3755	88.2193	86.4427	64.5941	-1.0291	0.288243	-3.57024	0.000356653	0.0163228	Cotl1
ENSMUSG00000027405	463.891	473.102	452.44	463.144	645.429	603.123	625.396	624.65	543.897	-0.431439	0.121081	-3.56321	0.000366349	0.0167047	Nop56
ENSMUSG00000003970	750.121	762.319	749.051	753.83	1345.21	1015.06	890.928	1083.73	918.782	-0.523264	0.14691	-3.56181	0.000368314	0.0167325	Rpl8
ENSMUSG00000028063	1556.17	1635.33	1573.33	1588.28	1341.33	1154.49	974.78	1156.87	1372.57	0.457915	0.128702	3.55794	0.000373778	0.0169186	Lmna
ENSMUSG00000040729	12.0634	17.8529	12.8961	14.2708	0	2.11252	3.49383	1.86878	8.06979	2.91081	0.820503	3.54759	0.000388773	0.0175331	Cep126
ENSMUSG00000022412	71.2835	71.4116	87.049	76.5813	126.174	128.864	125.778	126.939	101.76	-0.730873	0.206158	-3.54521	0.000392297	0.0176277	Mief1
ENSMUSG00000022377	636.068	618.603	609.343	621.338	839.543	783.744	850.749	824.678	723.008	-0.409012	0.115489	-3.54158	0.00039774	0.0178075	Asap1
ENSMUSG00000026837	67.9935	83.9086	54.8086	68.9036	102.88	141.539	120.537	121.652	95.2778	-0.811574	0.229473	-3.53669	0.000405182	0.0180752	Col5a1
ENSMUSG00000031355	13.16	21.4235	40.8378	25.1404	2.91171	4.22503	10.4815	5.87275	15.5066	2.06953	0.585444	3.53498	0.000407813	0.0181271	Arhgap6
ENSMUSG00000058290	168.887	176.744	120.364	155.332	237.79	261.952	224.479	241.407	198.369	-0.631817	0.178897	-3.53173	0.000412856	0.0182855	Espl1
ENSMUSG00000029231	4.38667	8.0338	5.37339	5.93129	23.2937	23.2377	20.963	22.4981	14.2147	-1.9008	0.538542	-3.52954	0.000416289	0.0183717	Pdgfra
ENSMUSG00000031918	532.981	467.746	570.654	523.794	400.845	359.128	366.853	375.609	449.701	0.478211	0.13556	3.52768	0.000419224	0.0184354	Mtmr2
ENSMUSG00000038351	31.8034	18.7455	25.7923	25.4471	59.2048	58.0942	48.0402	55.1131	40.2801	-1.12482	0.318994	-3.52615	0.000421649	0.0184763	Sgsm2
ENSMUSG00000019997	269.78	273.149	223.533	255.488	415.404	291.527	476.908	394.613	325.05	-0.628606	0.178475	-3.52209	0.000428161	0.0186954	Ccn2
ENSMUSG00000041189	160.114	133.897	153.679	149.23	86.3807	98.232	94.3335	92.9821	121.106	0.680448	0.193578	3.5151	0.000439582	0.0190594	Chrnb1
ENSMUSG00000023030	61.4134	45.5249	53.7339	53.5574	119.38	73.9381	102.195	98.5043	76.0309	-0.887554	0.252474	-3.51543	0.000439034	0.0190594	Slc11a2
ENSMUSG00000036737	230.3	249.941	254.699	244.98	171.791	147.876	176.439	165.369	205.174	0.56524	0.161506	3.4998	0.000465611	0.0200472	Oxsr1
ENSMUSG00000005087	1112.02	1022.97	1085.43	1073.47	826.926	579.886	854.242	753.685	913.579	0.508621	0.145314	3.50015	0.000464991	0.0200472	Cd44
ENSMUSG00000053846	151.34	137.467	139.708	142.839	103.851	77.1069	82.1051	87.6877	115.263	0.702285	0.201134	3.49164	0.000480072	0.0205981	Lipg
ENSMUSG00000108414	261.007	223.161	251.475	245.214	350.376	397.153	314.445	353.991	299.603	-0.529892	0.152027	-3.48552	0.000491176	0.0210016	NA
ENSMUSG00000054808	660.194	696.263	662.002	672.82	557.107	451.022	469.921	492.683	582.752	0.449766	0.12923	3.48034	0.000500773	0.0213381	Actn4
ENSMUSG00000022893	282.94	266.008	279.417	276.122	541.578	289.415	476.035	435.676	355.899	-0.660069	0.189738	-3.47884	0.000503583	0.0213841	Adamts1
ENSMUSG00000096054	570.268	488.277	557.758	538.768	327.082	333.778	454.198	371.686	455.227	0.532307	0.153264	3.47313	0.000514432	0.02177	Syne1
ENSMUSG00000071076	248.944	272.257	189.143	236.781	400.845	349.621	313.572	354.68	295.73	-0.579681	0.167376	-3.46335	0.000533485	0.0224992	Jund
ENSMUSG00000032216	1410.32	1396.99	1404.61	1403.97	1057.92	1108.01	1109.29	1091.74	1247.86	0.362818	0.104793	3.46222	0.000535734	0.0225172	Nedd4
ENSMUSG00000044864	262.104	303.499	274.043	279.882	197.996	172.17	206.136	192.101	235.991	0.542502	0.156922	3.45714	0.000545944	0.0228322	Ankrd50
ENSMUSG00000034394	100.894	117.829	134.335	117.686	193.143	177.451	176.439	182.344	150.015	-0.631099	0.182575	-3.45666	0.000546923	0.0228322	Lif
ENSMUSG00000032420	360.804	363.306	399.781	374.63	272.73	282.021	247.189	267.313	320.972	0.487961	0.141322	3.45284	0.00055472	0.0230716	Nt5e
ENSMUSG00000042745	16.45	9.81909	13.9708	13.4133	42.7051	24.2939	40.1791	35.726	24.5697	-1.43208	0.414851	-3.45203	0.000556392	0.0230716	Id1
ENSMUSG00000031994	46.0601	49.0955	49.4352	48.1969	24.2643	17.9564	23.5834	21.9347	35.0658	1.1309	0.328212	3.44563	0.000569739	0.0235461	Adamts8
ENSMUSG00000058655	810.438	841.764	840.399	830.867	1238.45	1112.24	985.261	1111.98	971.425	-0.41983	0.121959	-3.44238	0.000576609	0.0237505	Eif4b
ENSMUSG00000019966	74.5735	63.3778	55.8833	64.6115	34.9405	20.0689	38.4322	31.1472	47.8794	1.04085	0.30263	3.43934	0.000583124	0.0239391	Kitl
ENSMUSG00000032737	187.53	186.563	179.471	184.521	121.321	120.413	124.905	122.213	153.367	0.594015	0.172793	3.43773	0.000586606	0.0239741	Inppl1
ENSMUSG00000024736	161.21	185.67	154.754	167.211	260.113	236.602	241.948	246.221	206.716	-0.555382	0.161582	-3.43716	0.000587857	0.0239741	Tmem132a
ENSMUSG00000032096	391.511	434.718	423.423	416.551	322.229	303.146	274.266	299.88	358.216	0.47596	0.138695	3.43171	0.000599778	0.0242998	Arcn1
ENSMUSG00000024778	1.09667	1.78529	5.37339	2.75178	7.76456	21.1252	20.0895	16.3264	9.5391	-2.58579	0.75343	-3.43202	0.000599099	0.0242998	Fas
ENSMUSG00000031015	146.954	113.366	151.53	137.283	90.263	69.713	88.2193	82.7318	110.007	0.723366	0.211341	3.42274	0.000619925	0.025034	Swap70
ENSMUSG00000022350	225.914	224.947	214.936	221.932	308.641	314.765	313.572	312.326	267.129	-0.492611	0.14406	-3.41949	0.00062739	0.0252529	Washc5
ENSMUSG00000089774	201.787	206.201	221.384	209.791	135.88	145.764	143.247	141.63	175.71	0.566743	0.166013	3.41385	0.000640519	0.0256977	Slc5a3
ENSMUSG00000060260	101.99	90.1571	113.916	102.021	47.5579	68.6568	59.3952	58.5366	80.2789	0.801112	0.235216	3.40585	0.000659585	0.026377	Pwwp2b
ENSMUSG00000022564	74.5735	63.3778	58.0327	65.328	107.733	119.357	103.068	110.053	87.6904	-0.752215	0.220978	-3.40403	0.000664002	0.0263829	Grina
ENSMUSG00000075600	12.0634	15.175	9.67211	12.3035	28.1465	39.0816	32.318	33.182	22.7427	-1.4174	0.416317	-3.40463	0.000662543	0.0263829	Zc3h3
ENSMUSG00000054342	99.7968	102.654	150.455	117.635	59.2048	71.8256	72.4971	67.8425	92.7389	0.791421	0.232716	3.4008	0.000671888	0.0266106	Kcnn4
ENSMUSG00000011960	118.44	123.185	123.588	121.738	192.173	162.664	200.895	185.244	153.491	-0.607449	0.178683	-3.39959	0.000674874	0.0266435	Ccnt1
ENSMUSG00000029135	297.197	293.68	262.222	284.366	412.492	371.803	399.171	394.489	339.427	-0.472186	0.139049	-3.39581	0.000684247	0.0269275	Fosl2
ENSMUSG00000024921	80.0568	103.547	89.1983	90.934	115.498	194.352	150.235	153.361	122.148	-0.747714	0.220698	-3.38795	0.000704177	0.0276238	Smarca2
ENSMUSG00000022048	362.997	421.328	378.287	387.538	319.318	236.602	254.176	270.032	328.785	0.522037	0.154235	3.38469	0.000712597	0.0277778	Dpysl2
ENSMUSG00000083863	117.344	99.0836	114.991	110.473	150.438	161.608	210.504	174.183	142.328	-0.662805	0.195821	-3.38475	0.000712421	0.0277778	NA
ENSMUSG00000053110	309.261	310.64	312.732	310.878	221.29	213.364	229.72	221.458	266.168	0.488367	0.144334	3.38359	0.000715449	0.0278013	Yap1
ENSMUSG00000032741	110.764	96.4057	111.767	106.312	71.8222	55.9817	60.2686	62.6908	84.5014	0.758537	0.224297	3.38184	0.000720026	0.0278914	Tpcn1
ENSMUSG00000019102	2.19334	1.78529	0	1.32621	12.6174	10.5626	13.1019	12.094	6.71008	-3.17189	0.939606	-3.37576	0.00073612	0.0284257	Aldh3a1
ENSMUSG00000034135	159.017	157.998	177.322	164.779	108.704	110.907	103.068	107.56	136.169	0.615695	0.182509	3.37351	0.000742169	0.02857	Sik3
ENSMUSG00000032258	39.4801	33.0279	34.3897	35.6326	15.5291	11.6188	15.7223	14.2901	24.9613	1.30916	0.388771	3.36745	0.00075868	0.0291149	Lca5
ENSMUSG00000026926	133.794	129.434	118.215	127.147	199.937	192.239	179.932	190.703	158.925	-0.583674	0.173423	-3.36561	0.000763755	0.029219	Pmpca
ENSMUSG00000042812	20.8367	8.0338	6.44807	11.7729	29.1171	38.0253	32.318	33.1535	22.4632	-1.5099	0.449197	-3.36133	0.000775678	0.0295835	Foxf1
ENSMUSG00000007815	643.744	673.947	627.612	648.435	556.137	422.503	429.742	469.461	558.948	0.466349	0.138828	3.35918	0.000781745	0.0297232	Rhoa
ENSMUSG00000027200	13.16	8.0338	17.1949	12.7962	0.97057	0	3.49383	1.48813	7.14218	3.01889	0.899329	3.35683	0.000788423	0.0297937	Sema6d
ENSMUSG00000030704	183.144	192.811	206.338	194.098	148.497	116.188	119.664	128.116	161.107	0.599146	0.178449	3.35751	0.000786475	0.0297937	Rab6a
ENSMUSG00000049775	293.907	217.805	233.205	248.306	179.555	96.1195	176.439	150.705	199.505	0.714316	0.212923	3.35481	0.000794208	0.0299208	Tmsb4x
ENSMUSG00000097754	1.09667	2.67793	1.07468	1.61643	13.588	12.6751	11.355	12.5393	7.07789	-2.90787	0.869171	-3.34557	0.000821149	0.0308418	Ptgs2os2
ENSMUSG00000029648	96.5068	101.762	130.036	109.435	51.4402	58.0942	78.6113	62.7152	86.075	0.796494	0.238178	3.34411	0.000825462	0.0309098	Flt1
ENSMUSG00000060166	146.954	172.28	130.036	149.757	101.91	83.4444	97.8274	94.3939	122.075	0.66699	0.199711	3.33977	0.000838486	0.0313026	Zdhhc8
ENSMUSG00000045545	50.4468	90.1571	38.6884	59.7641	141.703	122.526	84.7255	116.318	88.0412	-0.945898	0.284123	-3.32919	0.000871001	0.0324186	Krt14
ENSMUSG00000068196	365.191	387.408	379.362	377.32	300.877	241.883	269.899	270.886	324.103	0.4776	0.143547	3.32714	0.000877426	0.0325596	Col8a1
ENSMUSG00000041827	40.5767	22.3161	25.7923	29.5617	5.82342	14.7876	9.60804	10.073	19.8174	1.55729	0.469306	3.31827	0.000905768	0.0331141	Oasl1
ENSMUSG00000028656	471.567	535.587	511.547	506.234	412.492	330.609	363.359	368.82	437.527	0.457074	0.137641	3.32077	0.000897707	0.0331141	Cap1
ENSMUSG00000020706	214.947	207.094	199.89	207.31	317.376	296.809	268.152	294.112	250.711	-0.503719	0.151703	-3.32042	0.000898831	0.0331141	Ftsj3
ENSMUSG00000031822	66.8968	74.9822	63.4061	68.4283	99.9687	117.245	122.284	113.166	90.7971	-0.72301	0.217815	-3.31937	0.0009022	0.0331141	Gse1
ENSMUSG00000036661	46.0601	33.0279	42.9872	40.6917	67.9399	76.0506	79.4847	74.4917	57.5917	-0.88104	0.265508	-3.31832	0.000905591	0.0331141	Dennd3
ENSMUSG00000046711	1106.54	1213.1	1328.3	1215.98	964.747	731.987	969.539	888.758	1052.37	0.451347	0.136066	3.31712	0.000909519	0.0331532	Hmga1
ENSMUSG00000035692	20.8367	8.0338	5.37339	11.4146	0.97057	1.05626	0.873459	0.966762	6.1907	3.56014	1.07366	3.31588	0.000913536	0.0332017	Isg15
ENSMUSG00000036959	78.9601	99.9762	95.6464	91.5276	63.0871	45.4191	48.0402	52.1821	71.8549	0.812774	0.245177	3.31504	0.000916286	0.0332039	Bcorl1
ENSMUSG00000052485	35.0934	27.672	18.2695	27.0116	6.79399	7.39381	12.2284	8.80541	17.9085	1.603	0.483844	3.31306	0.000922821	0.033343	Tmem171
ENSMUSG00000070436	452.924	507.915	496.502	485.78	403.757	346.453	265.531	338.58	412.18	0.523155	0.158035	3.31038	0.000931704	0.0335658	Serpinh1
ENSMUSG00000050332	65.8001	59.8072	42.9872	56.1982	36.8817	25.3502	15.7223	25.9847	41.0914	1.12144	0.339048	3.30762	0.000940922	0.0337993	Amer1
ENSMUSG00000069171	20.8367	33.0279	30.091	27.9852	2.91171	5.28129	16.5957	8.2629	18.124	1.73283	0.524501	3.30376	0.000953961	0.0341684	Nr2f1
ENSMUSG00000004936	110.764	109.795	130.036	116.865	76.675	70.7693	68.1298	71.858	94.3615	0.700997	0.212295	3.302	0.000959992	0.034285	Map2k1
ENSMUSG00000030774	81.1535	119.614	97.7958	99.5212	68.9105	49.6441	52.4075	56.9874	78.2543	0.808873	0.245089	3.30032	0.000965736	0.0343908	Pak1
ENSMUSG00000048997	10.9667	8.92645	11.8215	10.5715	23.2937	29.5752	34.0649	28.9779	19.7747	-1.46508	0.444795	-3.29384	0.000988305	0.0350933	Atxn7l2
ENSMUSG00000039518	1.09667	0	2.14936	1.08201	6.79399	16.9001	10.4815	11.3919	6.23694	-3.4642	1.05261	-3.29106	0.000998119	0.0353403	Cdsn
ENSMUSG00000032504	670.065	654.309	664.152	662.842	547.402	478.485	474.288	500.058	581.45	0.406518	0.123653	3.28758	0.00101052	0.0354745	Pdcd6ip
ENSMUSG00000025969	811.535	810.522	852.22	824.759	675.517	617.911	600.066	631.165	727.962	0.38602	0.11739	3.28837	0.00100769	0.0354745	Nrp2
ENSMUSG00000092341	6497.76	5148.78	6099.88	5915.47	7347.22	11826.9	14102.9	11092.3	8503.9	-0.907053	0.27578	-3.28905	0.00100527	0.0354745	Malat1
ENSMUSG00000040734	115.15	104.439	117.14	112.243	83.469	58.0942	60.2686	67.2773	89.7603	0.736577	0.224732	3.27758	0.00104703	0.0366152	Ppp1r13l
ENSMUSG00000025203	2486.15	2868.96	2456.72	2603.94	4078.34	3705.35	2860.58	3548.09	3076.02	-0.445845	0.13605	-3.27706	0.00104894	0.0366152	Scd2
ENSMUSG00000028465	1011.13	994.406	1033.84	1013.13	743.457	778.462	830.659	784.193	898.659	0.36893	0.112632	3.27554	0.0010546	0.036709	Tln1
ENSMUSG00000066456	43.8667	54.4513	46.2112	48.1764	14.5586	25.3502	27.0772	22.3287	35.2525	1.11065	0.339577	3.27068	0.00107288	0.0372403	Hmgn3
ENSMUSG00000030168	115.15	130.326	147.231	130.902	87.3513	89.782	67.2563	81.4632	106.183	0.688973	0.211392	3.25922	0.00111718	0.038284	Adipor2
ENSMUSG00000022641	156.824	160.676	169.799	162.433	106.763	117.245	97.8274	107.278	134.856	0.601196	0.184321	3.26168	0.00110752	0.038284	Bbx
ENSMUSG00000029455	276.36	228.517	227.832	244.237	401.816	323.215	319.686	348.239	296.238	-0.5132	0.157434	-3.25977	0.00111503	0.038284	Aldh2
ENSMUSG00000000489	134.89	136.575	168.725	146.73	267.877	163.72	258.544	230.047	188.388	-0.652734	0.200293	-3.2589	0.00111844	0.038284	Pdgfb
ENSMUSG00000018040	98.7002	77.6601	88.1237	88.1613	179.555	114.076	137.133	143.588	115.875	-0.708775	0.217475	-3.25912	0.00111759	0.038284	Rrp7a
ENSMUSG00000032803	563.688	602.535	582.476	582.9	483.344	419.335	403.538	435.405	509.153	0.421737	0.129589	3.25441	0.00113626	0.0387868	Cdv3
ENSMUSG00000022781	472.664	441.859	459.963	458.162	388.228	266.177	319.686	324.697	391.429	0.495116	0.152267	3.25164	0.00114743	0.03906	Pak2
ENSMUSG00000000552	5.48334	13.3897	1.07468	6.64923	17.4703	30.6315	26.2038	24.7685	15.7089	-1.84904	0.568862	-3.25041	0.00115238	0.0391206	Zfp385a
ENSMUSG00000028132	40.5767	30.3499	35.4644	35.4637	12.6174	9.50632	20.0895	14.0711	24.7674	1.31236	0.404012	3.24831	0.00116093	0.0391601	Tlcd4
ENSMUSG00000021171	560.398	445.43	553.46	519.762	350.376	367.578	411.399	376.451	448.107	0.462628	0.142478	3.24702	0.00116622	0.0391601	Esyt2
ENSMUSG00000056501	81.1535	81.2307	87.049	83.1444	125.204	164.776	113.55	134.51	108.827	-0.690548	0.212595	-3.24818	0.00116146	0.0391601	Cebpb
ENSMUSG00000014158	74.5735	46.4175	58.0327	59.6746	90.263	99.2883	117.043	102.198	80.9364	-0.786477	0.242165	-3.24768	0.00116348	0.0391601	Trpv4
ENSMUSG00000034807	160.114	135.682	163.351	153.049	267.877	218.645	197.402	227.975	190.512	-0.576818	0.177719	-3.24567	0.00117175	0.0392393	Colgalt1
ENSMUSG00000020411	18.6434	9.81909	17.1949	15.2191	0.97057	1.05626	6.11421	2.71368	8.96639	2.42418	0.748879	3.23708	0.0012076	0.0403304	Nipal4
ENSMUSG00000045103	21.9334	10.7117	9.67211	14.1057	0.97057	0	5.24075	2.07044	8.08809	2.68717	0.8305	3.2356	0.00121386	0.0404304	Dmd
ENSMUSG00000001175	717.221	815.877	767.321	766.806	652.223	465.81	560.76	559.598	663.202	0.454202	0.14041	3.23483	0.00121715	0.040431	Calm1
ENSMUSG00000007617	126.117	148.179	167.65	147.315	90.263	80.2756	108.309	92.9492	120.132	0.660368	0.204471	3.22964	0.00123947	0.040981	Homer1
ENSMUSG00000022353	262.104	268.686	288.014	272.935	323.2	425.672	398.297	382.39	327.662	-0.486264	0.150572	-3.22944	0.00124034	0.040981	Mtss1
ENSMUSG00000039835	225.914	247.263	235.355	236.177	151.409	188.014	151.108	163.51	199.844	0.534386	0.165724	3.22456	0.00126166	0.0414726	Nhsl1
ENSMUSG00000058656	95.4102	72.3042	91.3477	86.354	113.557	159.495	142.374	138.475	112.415	-0.685356	0.212546	-3.2245	0.00126193	0.0414726	Samd12
ENSMUSG00000032418	49.3501	51.7734	50.5099	50.5445	76.675	82.3881	103.068	87.3771	68.9608	-0.791886	0.245974	-3.21939	0.00128464	0.0421069	Me1
ENSMUSG00000022791	299.391	308.855	305.209	304.485	230.025	186.958	232.34	216.441	260.463	0.490296	0.152403	3.21711	0.0012949	0.0423307	Tnk2
ENSMUSG00000032050	368.481	465.068	405.154	412.901	319.318	313.709	247.189	293.405	353.153	0.496664	0.154533	3.21396	0.00130917	0.0426844	Rdx
ENSMUSG00000000346	95.4102	123.185	121.439	113.345	197.996	154.214	168.578	173.596	143.47	-0.612804	0.191168	-3.20558	0.00134792	0.0438324	Dazap2
ENSMUSG00000015937	207.27	215.127	202.04	208.146	145.586	125.695	156.349	142.543	175.344	0.543912	0.169915	3.20109	0.00136908	0.0444034	Macroh2a1
ENSMUSG00000032553	91.0235	108.01	104.244	101.092	76.675	57.0379	41.926	58.5463	79.8194	0.794285	0.248321	3.19862	0.00138087	0.0444061	Srprb
ENSMUSG00000033960	186.434	146.394	116.065	149.631	97.057	70.7693	104.815	90.8804	120.256	0.713788	0.223128	3.19901	0.00137901	0.0444061	Jcad
ENSMUSG00000033039	250.04	289.217	249.326	262.861	375.611	343.284	365.979	361.625	312.243	-0.458376	0.143232	-3.20025	0.0013731	0.0444061	Micall1
ENSMUSG00000027613	172.177	159.783	146.156	159.372	306.7	198.577	219.238	241.505	200.439	-0.600278	0.1877	-3.19806	0.00138353	0.0444061	Eif6
ENSMUSG00000052040	373.964	449	403.005	408.656	304.759	315.821	276.886	299.156	353.906	0.452966	0.141729	3.19599	0.0013935	0.0446101	Klf13
ENSMUSG00000033055	26.32	36.5984	35.4644	32.7943	65.9988	59.1505	61.1421	62.0971	47.4457	-0.915805	0.2868	-3.19318	0.00140714	0.0449304	Ankrd54
ENSMUSG00000008730	559.301	517.734	519.07	532.035	398.904	374.972	426.248	400.041	466.038	0.409741	0.128487	3.18897	0.00142782	0.045473	Hipk1
ENSMUSG00000062937	699.675	764.997	727.558	730.743	644.459	485.879	476.908	535.749	633.246	0.448433	0.140738	3.18631	0.00144101	0.0455659	Mtap
ENSMUSG00000030208	1451.99	1518.39	1403.53	1457.97	1284.06	1030.91	1014.96	1109.98	1283.97	0.393753	0.123583	3.18615	0.00144179	0.0455659	Emp1
ENSMUSG00000039801	212.754	251.726	207.413	223.964	282.436	439.403	289.115	336.985	280.474	-0.584951	0.183554	-3.18681	0.00143852	0.0455659	Cplane1
ENSMUSG00000032560	281.844	308.855	296.611	295.77	214.496	231.321	189.541	211.786	253.778	0.485181	0.152415	3.18329	0.00145611	0.045901	Dnajc13
ENSMUSG00000028776	298.294	264.223	325.628	296.048	234.878	153.157	213.124	200.386	248.217	0.558826	0.175847	3.1779	0.00148343	0.0466432	Tinagl1
ENSMUSG00000092060	87.7335	69.6263	53.7339	70.3646	37.8522	41.1941	34.9383	37.9949	54.1797	0.89115	0.280887	3.17262	0.00151069	0.047246	Bend4
ENSMUSG00000032373	105.28	117.829	112.841	111.984	78.6162	62.3192	68.1298	69.6884	90.836	0.684563	0.215718	3.17341	0.00150659	0.047246	Car12
ENSMUSG00000020257	236.88	246.37	256.848	246.7	187.32	178.508	155.476	173.768	210.234	0.507508	0.159998	3.17197	0.00151408	0.047246	Wdr82
ENSMUSG00000042228	59.2201	63.3778	59.1073	60.5684	36.8817	21.1252	35.8118	31.2729	45.9206	0.946063	0.298344	3.17104	0.00151892	0.0472779	Lyn
ENSMUSG00000016541	140.374	127.648	121.439	129.82	199.937	190.126	179.932	189.999	159.909	-0.549589	0.173428	-3.16896	0.00152983	0.0473788	Atxn10
ENSMUSG00000022414	12.0634	17.8529	19.3442	16.4202	26.2054	42.2503	48.0402	38.832	27.6261	-1.23901	0.390905	-3.16958	0.00152658	0.0473788	Tab1
ENSMUSG00000035274	105.28	122.292	118.215	115.262	88.3219	63.3755	60.2686	70.6553	92.9589	0.708777	0.223849	3.16631	0.00154384	0.0476931	Tpbg
ENSMUSG00000055322	6.58001	5.35587	5.37339	5.76976	19.4114	28.519	13.1019	20.3441	13.0569	-1.81304	0.572823	-3.16509	0.00155035	0.0477747	Tns1
ENSMUSG00000022314	570.268	576.649	594.297	580.405	865.749	798.531	662.082	775.454	677.929	-0.417182	0.13187	-3.16358	0.0015584	0.0479034	Rad21
ENSMUSG00000102419	30.7067	30.3499	26.867	29.3079	4.85285	7.39381	18.3426	10.1964	19.7522	1.49907	0.474569	3.1588	0.00158422	0.0482171	NA
ENSMUSG00000026872	130.504	152.642	176.247	153.131	77.6456	105.626	109.182	97.4846	125.308	0.651027	0.20604	3.15971	0.00157928	0.0482171	Zeb2
ENSMUSG00000062867	479.244	548.084	485.755	504.361	428.992	353.847	315.319	366.052	435.207	0.464368	0.146949	3.16007	0.00157732	0.0482171	Impdh2
ENSMUSG00000021127	85.5402	69.6263	74.1528	76.4398	157.232	118.301	100.448	125.327	100.883	-0.714652	0.226223	-3.15905	0.00158282	0.0482171	Zfp36l1
ENSMUSG00000030852	157.92	172.28	180.546	170.249	85.4102	125.695	122.284	111.13	140.689	0.615939	0.195431	3.15169	0.00162327	0.0492843	Tacc2
ENSMUSG00000056851	534.078	548.084	557.758	546.64	836.631	720.368	636.751	731.25	638.945	-0.419106	0.133025	-3.15059	0.00162941	0.0493495	Pcbp2
ENSMUSG00000035042	19.74	10.7117	5.37339	11.9417	2.91171	0	1.74692	1.55288	6.7473	2.90747	0.923394	3.14868	0.00164011	0.0495521	Ccl5
ENSMUSG00000036698	1094.48	1122.05	1042.44	1086.32	1534.47	1241.1	1443.83	1406.47	1246.4	-0.372801	0.118556	-3.14452	0.00166361	0.0501395	Ago2
ENSMUSG00000048218	17.5467	14.2823	21.4936	17.7742	5.82342	3.16877	5.24075	4.74432	11.2593	1.88898	0.601137	3.14234	0.00167603	0.050279	Amigo2
ENSMUSG00000040511	130.504	141.038	149.38	140.307	93.1747	89.782	93.4601	92.1389	116.223	0.606388	0.193021	3.14157	0.00168044	0.050279	Pvr
ENSMUSG00000059456	49.3501	44.6322	45.1365	46.3729	78.6162	85.5569	75.1174	79.7635	63.0682	-0.7824	0.24902	-3.14192	0.00167844	0.050279	Ptk2b
ENSMUSG00000036323	230.3	182.992	241.803	218.365	346.494	286.246	296.976	309.905	264.135	-0.508778	0.162033	-3.13996	0.00168969	0.0504335	Srp72
ENSMUSG00000043439	25.2234	20.5308	10.7468	18.8337	6.79399	4.22503	4.36729	5.12877	11.9812	1.87817	0.59879	3.1366	0.00170916	0.0508542	Epop
ENSMUSG00000058600	437.571	456.142	433.096	442.269	809.455	552.423	524.949	628.942	535.606	-0.507423	0.1618	-3.13612	0.00171201	0.0508542	Rpl30
ENSMUSG00000039405	31.8034	30.3499	30.091	30.7481	72.7928	60.2067	45.4198	59.4731	45.1106	-0.948941	0.302713	-3.13478	0.00171982	0.0509635	Prss23
ENSMUSG00000032590	77.8635	89.2645	68.7794	78.6358	39.7934	52.8129	42.7995	45.1353	61.8855	0.808398	0.25798	3.13357	0.00172697	0.0510529	Apeh
ENSMUSG00000024427	55.9301	34.8132	41.9125	44.2186	23.2937	15.8439	21.8365	20.3247	32.2716	1.10924	0.354074	3.13278	0.00173158	0.051067	Spry4
ENSMUSG00000022807	62.5101	73.1969	73.0782	69.5951	38.8228	48.5879	26.2038	37.8715	53.7333	0.890331	0.284545	3.12897	0.00175423	0.051612	Osbpl11
ENSMUSG00000022911	29.6101	45.5249	34.3897	36.5082	7.76456	21.1252	16.5957	15.1618	25.835	1.27934	0.409022	3.12781	0.00176114	0.0516529	Arl13b
ENSMUSG00000045672	4.38667	4.46322	3.22404	4.02465	20.382	10.5626	18.3426	16.4291	10.2269	-2.02951	0.648959	-3.12734	0.00176398	0.0516529	Col27a1
ENSMUSG00000030189	556.011	648.953	637.285	614.083	501.785	459.472	427.121	462.793	538.438	0.409447	0.131081	3.12361	0.00178645	0.0521756	Ybx3
ENSMUSG00000067006	5.48334	6.24851	5.37339	5.70175	21.3525	20.0689	16.5957	19.3391	12.5204	-1.75393	0.561621	-3.12298	0.00179028	0.0521756	Serpinb5
ENSMUSG00000022312	295.004	315.996	289.089	300.03	480.432	371.803	386.942	413.059	356.544	-0.460408	0.147702	-3.11714	0.00182616	0.0530963	Eif3h
ENSMUSG00000029669	24.1267	16.0676	27.9417	22.712	5.82342	5.28129	10.4815	7.19541	14.9537	1.63213	0.52432	3.11285	0.00185287	0.0537464	Tspan12
ENSMUSG00000022867	133.794	125.863	127.887	129.181	82.4985	71.8256	94.3335	82.8859	106.033	0.634956	0.204071	3.11145	0.00186171	0.0538763	Usp25
ENSMUSG00000026305	440.861	445.43	413.751	433.347	328.053	296.809	345.89	323.584	378.465	0.420285	0.135416	3.10365	0.0019115	0.0551878	Lrrfip1
ENSMUSG00000066232	718.318	756.07	745.827	740.072	614.371	549.254	555.52	573.048	656.56	0.369266	0.119227	3.09716	0.00195387	0.0562798	Ipo7
ENSMUSG00000024331	3.29001	1.78529	3.22404	2.76644	11.6468	20.0689	9.60804	13.7746	8.27052	-2.32926	0.75341	-3.09163	0.00199063	0.0572053	Dsc2
ENSMUSG00000021242	163.404	184.777	184.845	177.675	146.556	103.513	103.068	117.713	147.694	0.595281	0.193052	3.08353	0.0020456	0.0586485	Npc2
ENSMUSG00000033075	123.924	129.434	155.828	136.395	200.908	197.52	193.908	197.445	166.92	-0.53461	0.173471	-3.08184	0.00205723	0.0588454	Senp1
ENSMUSG00000022961	746.831	820.341	850.071	805.748	638.635	630.586	611.421	626.881	716.314	0.362654	0.118021	3.07278	0.00212077	0.0605228	Son
ENSMUSG00000031762	40.5767	64.2704	50.5099	51.7857	109.674	58.0942	116.17	94.6462	73.216	-0.867927	0.282952	-3.06741	0.00215925	0.0614789	Mt2
ENSMUSG00000026249	26.32	24.9941	23.6429	24.9857	1.94114	3.16877	16.5957	7.23521	16.1104	1.74743	0.570282	3.06416	0.00218285	0.0616837	Serpine2
ENSMUSG00000032300	93.2168	97.2983	89.1983	93.2378	56.2931	51.7567	62.889	56.9796	75.1087	0.708	0.231095	3.06367	0.00218641	0.0616837	1700017B05Rik
ENSMUSG00000062683	130.504	124.078	114.991	123.191	233.907	172.17	154.602	186.893	155.042	-0.600279	0.195898	-3.06424	0.00218221	0.0616837	Atp5mc2
ENSMUSG00000022996	1.09667	7.14116	3.22404	3.82062	13.588	23.2377	13.1019	16.6425	10.2316	-2.06582	0.673919	-3.06538	0.00217393	0.0616837	Wnt10b
ENSMUSG00000032280	129.407	163.354	173.023	155.261	109.674	101.401	97.8274	102.968	129.114	0.594705	0.194176	3.06272	0.00219337	0.0617391	Tle3
ENSMUSG00000017929	177.66	198.167	217.085	197.638	150.438	117.245	138.006	135.23	166.434	0.54579	0.178269	3.06161	0.00220147	0.0618263	B4galt5
ENSMUSG00000035150	450.731	508.808	441.693	467.077	393.081	299.977	338.028	343.696	405.386	0.442902	0.144724	3.06031	0.00221105	0.0619545	Eif2s3x
ENSMUSG00000026335	265.394	264.223	247.176	258.931	197.026	176.395	186.92	186.78	222.856	0.470908	0.153972	3.0584	0.0022252	0.0622098	Pam
ENSMUSG00000028599	32.9001	40.169	26.867	33.312	57.2636	77.1069	54.1544	62.8416	48.0768	-0.903274	0.295947	-3.05215	0.00227211	0.0633781	Tnfrsf1b
ENSMUSG00000019843	66.8968	61.5925	69.8541	66.1145	21.3525	47.5316	36.6853	35.1898	50.6521	0.912991	0.29922	3.05123	0.00227903	0.0634278	Fyn
ENSMUSG00000052632	179.854	174.958	189.143	181.319	134.909	109.851	128.398	124.386	152.852	0.540821	0.177346	3.04953	0.002292	0.0636456	Asap2
ENSMUSG00000054604	175.467	181.207	182.695	179.79	133.939	120.413	118.79	124.381	152.085	0.532111	0.174601	3.04758	0.00230695	0.063917	Cggbp1
ENSMUSG00000035735	131.6	131.219	134.335	132.385	76.675	96.1195	88.2193	87.0046	109.695	0.606692	0.199315	3.04388	0.00233549	0.0642245	Dagla
ENSMUSG00000038371	171.08	179.422	185.919	178.807	113.557	134.145	122.284	123.329	151.068	0.53744	0.176525	3.04456	0.00233018	0.0642245	Sbf2
ENSMUSG00000045983	1858.85	1998.63	1869.94	1909.14	1685.88	1294.97	1452.56	1477.8	1693.47	0.369416	0.121381	3.04345	0.00233884	0.0642245	Eif4g1
ENSMUSG00000047888	160.114	158.891	162.277	160.427	199.937	282.021	216.618	232.859	196.643	-0.535353	0.175863	-3.04414	0.00233344	0.0642245	Tnrc6b
ENSMUSG00000030770	237.977	236.551	197.741	224.09	172.761	133.089	160.716	155.522	189.806	0.525767	0.172996	3.03919	0.00237215	0.0649947	Parva
ENSMUSG00000029380	17.5467	16.0676	10.7468	14.787	31.0582	35.9128	34.9383	33.9698	24.3784	-1.19656	0.394354	-3.03422	0.00241159	0.0659292	Cxcl1
ENSMUSG00000032047	95.4102	135.682	123.588	118.227	83.469	66.5443	73.3705	74.4613	96.344	0.669592	0.220951	3.0305	0.00244152	0.0660173	Acat1
ENSMUSG00000032279	301.584	267.793	240.728	270.035	217.408	173.226	182.553	191.062	230.549	0.498299	0.164336	3.0322	0.00242774	0.0660173	Idh3a
ENSMUSG00000037646	299.391	223.161	277.267	266.606	325.141	401.378	385.195	370.571	318.589	-0.478004	0.157679	-3.0315	0.00243345	0.0660173	Vps13b
ENSMUSG00000025041	112.957	87.4792	114.991	105.142	156.262	184.845	138.006	159.704	132.423	-0.605011	0.199635	-3.03059	0.00244074	0.0660173	Nt5c2
ENSMUSG00000060961	21.9334	24.9941	24.7176	23.8817	44.6462	50.7004	46.2933	47.2133	35.5475	-0.979571	0.323133	-3.03148	0.00243358	0.0660173	Slc4a4
ENSMUSG00000033392	206.174	216.913	207.413	210.166	126.174	163.72	151.108	147.001	178.584	0.517424	0.170964	3.02651	0.00247396	0.0667484	Clasp2
ENSMUSG00000022744	84.4435	71.4116	93.4971	83.1174	57.2636	50.7004	37.5587	48.5076	65.8125	0.77854	0.25758	3.02251	0.00250685	0.0672924	Cldnd1
ENSMUSG00000018042	187.53	201.738	174.098	187.789	291.171	298.921	217.491	269.194	228.492	-0.515402	0.170546	-3.02208	0.00251047	0.0672924	Cyb5r3
ENSMUSG00000027376	15.3534	17.8529	22.5683	18.5915	41.7345	40.1378	36.6853	39.5192	29.0554	-1.08752	0.359834	-3.0223	0.00250865	0.0672924	Prom2
ENSMUSG00000032329	82.2501	87.4792	84.8996	84.8763	35.9111	58.0942	55.9013	49.9689	67.4226	0.765458	0.253553	3.01893	0.00253673	0.0678494	Hmg20a
ENSMUSG00000014813	15.3534	16.9603	12.8961	15.0699	2.91171	3.16877	5.24075	3.77375	9.42183	1.98458	0.658023	3.01597	0.00256161	0.0683629	Stc1
ENSMUSG00000032383	175.467	243.692	206.338	208.499	130.056	169.001	124.031	141.03	174.764	0.570883	0.189354	3.0149	0.00257064	0.0683629	Ppib
ENSMUSG00000041852	554.914	685.551	580.327	606.931	781.309	768.956	822.798	791.021	698.976	-0.380792	0.126313	-3.01468	0.00257253	0.0683629	Tcf20
ENSMUSG00000035314	144.76	111.581	142.932	133.091	97.057	83.4444	77.7378	86.0797	109.585	0.625958	0.208053	3.00865	0.00262415	0.069461	Gdpd5
ENSMUSG00000034252	213.85	201.738	227.832	214.473	121.321	181.676	137.133	146.71	180.592	0.550242	0.182894	3.00854	0.00262509	0.069461	Senp6
ENSMUSG00000036046	119.537	116.044	119.289	118.29	191.202	171.114	155.476	172.597	145.444	-0.544538	0.181096	-3.0069	0.00263929	0.0696873	5031439G07Rik
ENSMUSG00000022521	373.964	417.758	457.813	416.512	328.053	327.44	261.164	305.552	361.032	0.44909	0.149543	3.00309	0.00267253	0.0703022	Crebbp
ENSMUSG00000022420	9.87002	9.81909	5.37339	8.35417	26.2054	24.2939	20.0895	23.5296	15.9419	-1.4835	0.494018	-3.00293	0.00267395	0.0703022	Dnal4
ENSMUSG00000067736	194.11	199.952	184.845	192.969	205.761	269.346	427.995	301.034	247.002	-0.643575	0.214412	-3.00158	0.00268579	0.0704635	Gm10222
ENSMUSG00000022898	47.1567	44.6322	48.3606	46.7165	23.2937	27.4627	20.963	23.9065	35.3115	0.971069	0.324176	2.9955	0.00273992	0.0714287	Vps26c
ENSMUSG00000027111	519.821	547.191	624.388	563.8	467.815	389.759	417.513	425.029	494.415	0.406939	0.135798	2.99665	0.00272968	0.0714287	Itga6
ENSMUSG00000022300	125.02	108.01	110.692	114.574	158.203	175.339	166.831	166.791	140.682	-0.543305	0.181369	-2.99558	0.00273923	0.0714287	Dcaf13
ENSMUSG00000060036	861.982	939.955	821.055	874.33	1341.33	1099.56	1010.59	1150.49	1012.41	-0.395124	0.132095	-2.99121	0.00277872	0.0722876	Rpl3
ENSMUSG00000082029	3.29001	4.46322	6.44807	4.73377	13.588	16.9001	20.0895	16.8592	10.7965	-1.83662	0.614512	-2.98874	0.00280132	0.0727224	NA
ENSMUSG00000003617	107.474	73.1969	47.2859	75.9854	116.468	107.738	167.704	130.637	103.311	-0.786963	0.263703	-2.98428	0.00284248	0.0734824	Cp
ENSMUSG00000006782	18.6434	11.6044	16.1202	15.456	38.8228	29.5752	34.9383	34.4455	24.9507	-1.17058	0.392189	-2.98473	0.00283832	0.0734824	Cnp
ENSMUSG00000032511	20.8367	17.8529	7.52275	15.4041	0.97057	2.11252	6.98767	3.35692	9.38052	2.16091	0.726096	2.97607	0.00291971	0.0750385	Scn5a
ENSMUSG00000031586	29.6101	42.847	39.7631	37.4067	13.588	20.0689	18.3426	17.3332	27.3699	1.11607	0.374883	2.97711	0.00290978	0.0750385	Rbpms
ENSMUSG00000029672	163.404	162.461	138.634	154.833	132.968	70.7693	89.9662	97.9012	126.367	0.660048	0.221912	2.97436	0.00293598	0.0750385	Fam3c
ENSMUSG00000032423	671.161	806.058	833.951	770.39	645.429	568.267	545.038	586.245	678.317	0.394923	0.132763	2.97465	0.00293324	0.0750385	Syncrip
ENSMUSG00000089715	265.394	219.591	205.264	230.083	362.993	316.877	283.001	320.957	275.52	-0.480606	0.161601	-2.97403	0.00293912	0.0750385	Cbx6
ENSMUSG00000000959	89.9268	75.8748	74.1528	79.9848	128.115	132.032	109.182	123.11	101.547	-0.621984	0.209053	-2.97525	0.00292751	0.0750385	Oxa1l
ENSMUSG00000028207	127.214	107.117	138.634	124.322	85.4102	71.8256	83.852	80.3626	102.342	0.623745	0.209914	2.97143	0.00296419	0.0752125	Asph
ENSMUSG00000095041	97.6035	102.654	95.6464	98.6347	107.733	176.395	179.059	154.396	126.515	-0.645785	0.21725	-2.97255	0.00295337	0.0752125	NA
ENSMUSG00000071470	25.2234	30.3499	18.2695	24.6143	44.6462	40.1378	63.7625	49.5155	37.0649	-1.0054	0.338349	-2.97149	0.00296356	0.0752125	Ccnb1ip1
ENSMUSG00000029178	202.884	191.919	213.861	202.888	153.35	148.932	125.778	142.687	172.787	0.509029	0.171435	2.96922	0.00298553	0.0755988	Klf3
ENSMUSG00000042594	131.6	116.936	133.26	127.266	95.1159	78.1631	76.8644	83.3811	105.323	0.608431	0.20498	2.96825	0.00299503	0.0756842	Sh2b3
ENSMUSG00000030447	302.681	332.064	320.254	318.333	249.437	238.714	220.985	236.379	277.356	0.431307	0.14536	2.96717	0.00300555	0.0757951	Cyfip1
ENSMUSG00000071757	99.7968	113.366	99.9451	104.369	164.026	169.001	133.639	155.556	129.962	-0.570345	0.19238	-2.96468	0.00303	0.076101	Zhx2
ENSMUSG00000030739	25.2234	24.1014	20.4189	23.2479	35.9111	59.1505	45.4198	46.8271	35.0375	-1.00552	0.3391	-2.96525	0.00302434	0.076101	Myh14
ENSMUSG00000022369	167.79	165.139	206.338	179.756	218.378	370.747	228.846	272.657	226.207	-0.599361	0.202336	-2.96221	0.0030544	0.0765583	Mtbp
ENSMUSG00000040466	1.09667	2.67793	0	1.2582	9.7057	13.7314	6.98767	10.1416	5.69989	-2.92871	0.98927	-2.96048	0.00307163	0.0768343	Blvrb
ENSMUSG00000026663	277.457	304.392	277.267	286.372	185.379	236.602	202.642	208.208	247.29	0.462857	0.156564	2.95634	0.00311311	0.0777146	Atf6
ENSMUSG00000041025	166.694	164.247	162.277	164.406	108.704	127.807	103.068	113.193	138.799	0.541715	0.183277	2.95572	0.00311941	0.0777148	Iffo2
ENSMUSG00000048154	637.164	624.851	682.421	648.146	734.722	857.682	935.474	842.626	745.386	-0.37941	0.128437	-2.95405	0.00313634	0.0779794	Kmt2d
ENSMUSG00000055723	114.054	112.473	120.364	115.63	83.469	66.5443	75.1174	75.0436	95.3369	0.621272	0.210477	2.95173	0.00315999	0.078364	Rras2
ENSMUSG00000029992	128.31	125.863	140.783	131.652	103.851	73.9381	80.3582	86.0491	108.851	0.611686	0.207304	2.95067	0.00317084	0.078364	Gfpt1
ENSMUSG00000022407	122.827	102.654	106.393	110.625	169.85	151.045	162.463	161.119	135.872	-0.545854	0.184991	-2.95071	0.00317046	0.078364	Adsl
ENSMUSG00000025702	87.7335	92.8351	111.767	97.4451	73.7633	58.0942	46.2933	59.3836	78.4143	0.717321	0.243221	2.94925	0.00318544	0.0785678	Marchf8
ENSMUSG00000023026	110.764	144.608	134.335	129.902	205.761	194.352	167.704	189.272	159.587	-0.538	0.182557	-2.94702	0.00320856	0.0789804	Dip2b
ENSMUSG00000031530	117.344	108.01	126.812	117.389	68.9105	52.8129	95.207	72.3101	94.8493	0.688848	0.233874	2.94539	0.00322553	0.0792402	Dusp4
ENSMUSG00000021279	437.571	443.645	439.544	440.253	306.7	359.128	340.649	335.492	387.873	0.392665	0.133737	2.9361	0.0033237	0.0814901	Cdc42bpb
ENSMUSG00000011114	337.774	385.623	318.105	347.167	280.495	232.377	255.05	255.974	301.57	0.44064	0.150135	2.93495	0.00333602	0.0816301	Tbrg1
ENSMUSG00000028047	0	3.57058	1.07468	1.54842	5.82342	10.5626	16.5957	10.9939	6.27116	-2.74901	0.937379	-2.93266	0.00336073	0.0820722	Thbs3
ENSMUSG00000046733	178.757	164.247	175.173	172.725	135.88	90.8382	123.158	116.625	144.675	0.56196	0.191795	2.93001	0.00338956	0.082613	Gprc5a
ENSMUSG00000021669	184.24	167.817	195.592	182.55	120.351	125.695	136.26	127.435	154.992	0.515348	0.175979	2.92846	0.00340651	0.0828626	Cert1
ENSMUSG00000027351	153.534	174.958	173.023	167.172	122.292	104.57	119.664	115.508	141.34	0.532741	0.182079	2.92588	0.00343483	0.0830525	Spred1
ENSMUSG00000064356	281.844	340.098	268.67	296.87	314.465	434.122	544.165	430.917	363.894	-0.536948	0.183553	-2.9253	0.0034412	0.0830525	mt-Atp8
ENSMUSG00000063480	141.47	139.253	125.737	135.487	243.613	158.439	195.655	199.236	167.361	-0.557278	0.190465	-2.92588	0.00343479	0.0830525	Snu13
ENSMUSG00000024727	1.09667	4.46322	3.22404	2.92798	5.82342	16.9001	19.2161	13.9799	8.45393	-2.22548	0.760601	-2.92595	0.00343411	0.0830525	Trpm6
ENSMUSG00000024597	278.554	259.76	264.371	267.562	205.761	201.745	181.679	196.395	231.978	0.446791	0.152768	2.92463	0.00344862	0.0830693	Slc12a2
ENSMUSG00000041688	41.6734	42.847	29.0163	37.8456	20.382	15.8439	17.4692	17.8983	27.872	1.08197	0.370227	2.92246	0.00347278	0.083165	Amot
ENSMUSG00000053119	110.764	125.863	93.4971	110.041	73.7633	60.2067	75.9909	69.987	90.0141	0.652705	0.223326	2.92265	0.00347067	0.083165	Chmp3
ENSMUSG00000029860	517.628	493.633	426.648	479.303	357.17	216.533	407.032	326.911	403.107	0.549198	0.187855	2.92351	0.00346104	0.083165	Zyx
ENSMUSG00000040212	62.5101	71.4116	48.3606	60.7608	36.8817	23.2377	38.4322	32.8505	46.8056	0.883155	0.302373	2.92075	0.00349191	0.0834614	Emp3
ENSMUSG00000064345	2349.06	2345.87	2448.12	2381.02	2545.81	3056.81	3872.04	3158.22	2769.62	-0.407836	0.139701	-2.91934	0.00350768	0.0836764	mt-Nd2
ENSMUSG00000050192	40.5767	39.2764	32.2404	37.3645	24.2643	8.45007	17.4692	16.7278	27.0462	1.15037	0.394583	2.91539	0.00355241	0.0844134	Eif5a2
ENSMUSG00000036499	198.497	209.772	196.666	201.645	142.674	152.101	138.006	144.26	172.953	0.485529	0.166579	2.91472	0.0035601	0.0844134	Eea1
ENSMUSG00000079442	44.9634	42.847	42.9872	43.5992	74.7339	62.3192	83.852	73.6351	58.6171	-0.760821	0.261073	-2.91421	0.0035659	0.0844134	St6galnac4
ENSMUSG00000035547	8.77335	1.78529	5.37339	5.31068	16.4997	21.1252	15.7223	17.7824	11.5465	-1.77838	0.610035	-2.91521	0.00355453	0.0844134	Capn5
ENSMUSG00000066721	48.2534	71.4116	64.4807	61.3819	27.176	42.2503	32.318	33.9148	47.6483	0.865716	0.29737	2.91125	0.00359991	0.0850557	Zfp575
ENSMUSG00000027544	19.74	13.3897	27.9417	20.3571	34.9405	64.4318	33.1914	44.1879	32.2725	-1.1232	0.385954	-2.91019	0.00361214	0.0851816	Nfatc2
ENSMUSG00000005413	19.74	19.6382	22.5683	20.6488	37.8522	57.0379	33.1914	42.6939	31.6713	-1.04262	0.358655	-2.90705	0.0036486	0.0858777	Hmox1
ENSMUSG00000032411	39.4801	50.8808	49.4352	46.5987	25.2348	23.2377	24.4568	24.3098	35.4542	0.940899	0.32417	2.90249	0.00370215	0.0869723	Tfdp2
ENSMUSG00000058446	119.537	91.0498	110.692	107.093	65.9988	68.6568	70.7501	68.4686	87.7807	0.640606	0.220845	2.9007	0.00372332	0.0873038	Znrf2
ENSMUSG00000024922	10.9667	8.92645	4.29872	8.06395	23.2937	17.9564	26.2038	22.4846	15.2743	-1.48087	0.511253	-2.89655	0.00377286	0.0882979	Ovol1
ENSMUSG00000038569	1.09667	3.57058	1.07468	1.91398	6.79399	13.7314	13.1019	11.2091	6.56153	-2.49465	0.862163	-2.89348	0.00380999	0.0889983	Rad9b
ENSMUSG00000023048	35.0934	27.672	20.4189	27.7281	52.4108	44.3628	60.2686	52.3474	40.0378	-0.921979	0.318795	-2.89207	0.00382711	0.0892293	Prr13
ENSMUSG00000035107	447.441	421.328	449.216	439.328	347.464	273.571	362.485	327.84	383.584	0.419421	0.145154	2.8895	0.0038586	0.0897941	Dcbld2
ENSMUSG00000018199	203.98	250.833	219.234	224.683	191.202	142.595	136.26	156.686	190.684	0.522898	0.181033	2.88842	0.00387185	0.0898727	Ro60
ENSMUSG00000054753	6.58001	6.24851	4.29872	5.70908	20.382	19.0126	14.8488	18.0811	11.8951	-1.65562	0.573266	-2.88804	0.00387652	0.0898727	AU018091
ENSMUSG00000032064	13.16	24.1014	13.9708	17.0774	6.79399	4.22503	4.36729	5.12877	11.1031	1.74698	0.60565	2.88448	0.00392064	0.0907254	Dixdc1
ENSMUSG00000062991	60.3168	71.4116	70.9288	67.5524	98.9982	107.738	107.435	104.724	86.1382	-0.630082	0.218633	-2.88191	0.00395267	0.0912956	Nrg1
ENSMUSG00000017210	165.597	198.167	207.413	190.392	144.615	130.976	125.778	133.79	162.091	0.510854	0.177347	2.88053	0.00397001	0.0915251	Med24
ENSMUSG00000024900	15.3534	6.24851	10.7468	10.7829	20.382	34.8565	26.2038	27.1474	18.9652	-1.34962	0.468835	-2.87866	0.00399373	0.0919004	Cpt1a
ENSMUSG00000022371	1.09667	4.46322	1.07468	2.21152	2.91171	13.7314	22.7099	13.1177	7.66459	-2.51851	0.87523	-2.87754	0.00400785	0.0920539	Col14a1
ENSMUSG00000038244	106.377	79.4454	98.8705	94.8976	60.1753	47.5316	67.2563	58.3211	76.6093	0.692438	0.240848	2.875	0.00404026	0.0926262	Mical2
ENSMUSG00000026600	275.264	279.398	271.894	275.518	202.849	176.395	225.352	201.532	238.525	0.448499	0.156246	2.87046	0.00409878	0.0937661	Soat1
ENSMUSG00000042268	4.38667	2.67793	1.07468	2.7131	11.6468	10.5626	14.8488	12.3527	7.53292	-2.19603	0.765177	-2.86997	0.00410516	0.0937661	Slc26a9
ENSMUSG00000068101	12.0634	4.46322	3.22404	6.58354	23.2937	15.8439	20.963	20.0335	13.3085	-1.62873	0.567763	-2.86869	0.00412181	0.0939726	Cenpm
ENSMUSG00000028217	15.3534	17.8529	8.59743	13.9346	0	5.28129	4.36729	3.21619	8.57538	2.12578	0.741682	2.86617	0.00415474	0.094549	Cdh17
ENSMUSG00000064080	777.538	798.025	761.947	779.17	610.489	672.837	544.165	609.163	694.167	0.35671	0.124549	2.86402	0.00418297	0.0950165	Fbln2
ENSMUSG00000030530	326.807	319.567	305.209	317.194	251.378	235.546	228.846	238.59	277.892	0.411306	0.143743	2.86141	0.00421766	0.0956287	Furin
ENSMUSG00000049225	21.9334	24.1014	25.7923	23.9424	12.6174	8.45007	6.98767	9.35172	16.647	1.3615	0.475979	2.86041	0.0042309	0.0957532	Pdp1
ENSMUSG00000055720	43.8667	49.0955	60.182	51.0481	29.1171	23.2377	29.6976	27.3508	39.1994	0.894967	0.31341	2.85558	0.00429583	0.097045	Ubl7
ENSMUSG00000115009	61.4134	38.3837	25.7923	41.8632	55.3225	92.9507	82.1051	76.7928	59.328	-0.878143	0.307583	-2.85497	0.00430404	0.0970529	NA
ENSMUSG00000032328	197.4	206.201	199.89	201.164	149.468	153.157	131.019	144.548	172.856	0.479686	0.168216	2.8516	0.00434995	0.0979096	Tmem30a
ENSMUSG00000055923	18.6434	18.7455	19.3442	18.911	31.0582	50.7004	35.8118	39.1901	29.0506	-1.04664	0.367327	-2.84935	0.00438084	0.0984256	Aasdh
ENSMUSG00000032307	172.177	149.964	133.26	151.8	123.262	92.9507	89.0928	101.769	126.785	0.577109	0.202669	2.84754	0.00440585	0.0988078	Ube2q2
ENSMUSG00000062098	94.3135	92.8351	101.02	96.0561	65.0282	42.2503	70.7501	59.3429	77.6995	0.686359	0.242012	2.83605	0.00456754	0.102248	Btbd3
ENSMUSG00000030403	163.404	164.247	156.903	161.518	122.292	85.5569	122.284	110.044	135.781	0.549399	0.194056	2.83113	0.00463841	0.103274	Vasp
ENSMUSG00000068284	156.824	168.71	160.127	161.887	99.9687	134.145	101.321	111.812	136.849	0.539034	0.190359	2.83167	0.00463062	0.103274	Usf3
ENSMUSG00000007603	70.1868	64.2704	55.8833	63.4468	120.351	78.1631	104.815	101.11	82.2782	-0.675111	0.238381	-2.83206	0.00462487	0.103274	Dus3l
ENSMUSG00000068744	7.67668	15.175	5.37339	9.40835	24.2643	23.2377	27.0772	24.8597	17.134	-1.37472	0.485759	-2.83004	0.00465415	0.103438	Psrc1
ENSMUSG00000034022	128.31	134.789	125.737	129.612	206.731	171.114	172.945	183.597	156.605	-0.501142	0.177184	-2.82837	0.00467851	0.103792	Cpsf1
ENSMUSG00000020893	14.2567	20.5308	20.4189	18.4021	35.9111	36.969	40.1791	37.6864	28.0443	-1.02924	0.364346	-2.8249	0.00472959	0.104738	Per1
ENSMUSG00000018593	211.657	221.376	200.965	211.333	352.317	273.571	252.43	292.772	252.053	-0.468603	0.16596	-2.82358	0.00474899	0.104979	Sparc
ENSMUSG00000031278	369.577	347.239	340.673	352.496	279.524	201.745	289.988	257.086	304.791	0.452045	0.160274	2.82046	0.00479553	0.105818	Acsl4
ENSMUSG00000060992	60.3168	56.2366	59.1073	58.5536	139.762	77.1069	77.7378	98.2023	78.3779	-0.746937	0.26499	-2.81874	0.00482132	0.106198	Copz1
ENSMUSG00000017009	426.604	423.114	437.394	429.037	376.581	253.502	320.559	316.881	372.959	0.43545	0.154621	2.81624	0.00485898	0.106837	Sdc4
ENSMUSG00000022415	16.45	23.2088	21.4936	20.3841	38.8228	35.9128	47.1668	40.6341	30.5091	-0.992334	0.352721	-2.81337	0.00490253	0.107603	Syngr1
ENSMUSG00000034342	299.391	295.465	299.835	298.23	233.907	240.827	189.541	221.425	259.828	0.432123	0.153825	2.80919	0.00496664	0.108817	Cbl
ENSMUSG00000000579	40.5767	29.4573	32.2404	34.0915	54.3519	60.2067	63.7625	59.4404	46.7659	-0.809252	0.288156	-2.80838	0.00497909	0.108897	Dynlt1c
ENSMUSG00000035342	99.7968	102.654	85.9743	96.1418	136.85	170.058	123.158	143.355	119.748	-0.570927	0.203359	-2.80748	0.00499309	0.10901	Lzts2
ENSMUSG00000009079	429.894	473.994	485.755	463.214	559.048	632.699	587.838	593.195	528.205	-0.355851	0.126966	-2.80272	0.00506729	0.110087	Ewsr1
ENSMUSG00000059323	33.9967	33.0279	32.2404	33.0883	56.2931	58.0942	58.5217	57.6363	45.3623	-0.800999	0.285799	-2.80267	0.0050682	0.110087	Tonsl
ENSMUSG00000050846	36.1901	27.672	36.5391	33.467	59.2048	64.4318	52.4075	58.6813	46.0742	-0.814584	0.290652	-2.80261	0.00506915	0.110087	Zfp623
ENSMUSG00000046434	1203.05	1286.3	1316.48	1268.61	1750.91	1544.25	1463.04	1586.07	1427.34	-0.321889	0.114925	-2.80086	0.00509672	0.110492	Hnrnpa1
ENSMUSG00000020280	63.6068	76.7675	81.6756	74.0166	109.674	113.02	113.55	112.081	93.0489	-0.596893	0.213157	-2.80025	0.00510623	0.110504	Pus10
ENSMUSG00000103653	36.1901	16.9603	29.0163	27.3889	64.0576	45.4191	46.2933	51.9233	39.6561	-0.938138	0.335351	-2.79748	0.00515025	0.111262	NA
ENSMUSG00000073062	62.5101	47.3102	63.4061	57.7421	31.0582	31.6877	34.9383	32.5614	45.1518	0.819074	0.292871	2.79671	0.00516265	0.111335	Zxdb
ENSMUSG00000092274	927.782	763.211	888.759	859.917	981.246	1663.61	1889.29	1511.38	1185.65	-0.813883	0.291104	-2.79585	0.0051763	0.111435	Neat1
ENSMUSG00000045962	1023.19	1049.75	1068.23	1047.06	792.956	821.769	904.903	839.876	943.467	0.317567	0.113645	2.79437	0.00520013	0.111753	Wnk1
ENSMUSG00000028456	57.0268	46.4175	50.5099	51.3181	64.0576	95.0632	92.5866	83.9025	67.6103	-0.71285	0.255391	-2.79121	0.00525115	0.112654	Unc13b
ENSMUSG00000043079	33.9967	26.7793	48.3606	36.3789	9.7057	17.9564	21.8365	16.4995	26.4392	1.12899	0.404677	2.78985	0.00527323	0.112931	Synpo
ENSMUSG00000052684	153.534	157.106	192.368	167.669	126.174	78.1631	129.272	111.203	139.436	0.586177	0.210217	2.78844	0.00529629	0.113145	Jun
ENSMUSG00000033306	423.314	407.939	394.407	408.553	284.377	295.752	351.13	310.42	359.487	0.394436	0.14147	2.78812	0.00530153	0.113145	Lpp
ENSMUSG00000037119	609.748	602.535	622.239	611.507	849.249	669.668	835.026	784.648	698.078	-0.360808	0.129598	-2.78407	0.00536822	0.114371	Fam91a1
ENSMUSG00000042079	413.444	412.402	416.975	414.274	371.728	286.246	272.519	310.164	362.219	0.418008	0.150188	2.78324	0.00538193	0.114466	Hnrnpf
ENSMUSG00000032349	148.05	160.676	135.41	148.045	122.292	94.007	85.5989	100.633	124.339	0.560259	0.201392	2.78193	0.0054036	0.114532	Elovl5
ENSMUSG00000037617	12.0634	17.8529	11.8215	13.9126	21.3525	30.6315	43.6729	31.8857	22.8991	-1.18945	0.427553	-2.78199	0.0054027	0.114532	Spag1
ENSMUSG00000053716	242.364	270.471	260.072	257.636	215.467	161.608	186.92	187.998	222.817	0.454225	0.163317	2.78125	0.00541497	0.114577	Dusp7
ENSMUSG00000031788	83.3468	92.8351	101.02	92.4006	63.0871	58.0942	56.7748	59.3187	75.8596	0.640364	0.230419	2.77913	0.00545052	0.114674	Kifc3
ENSMUSG00000032294	2896.3	2986.79	3197.17	3026.75	2782.62	2297.36	2038.65	2372.88	2699.82	0.351305	0.126373	2.77992	0.00543727	0.114674	Pkm
ENSMUSG00000095562	401.381	349.024	364.316	371.574	382.405	556.648	586.964	508.672	440.123	-0.454292	0.163487	-2.77876	0.00545671	0.114674	NA
ENSMUSG00000022428	19.74	16.9603	13.9708	16.8904	38.8228	36.969	29.6976	35.1631	26.0268	-1.0554	0.379769	-2.77906	0.0054517	0.114674	Cby1
ENSMUSG00000010080	6.58001	8.92645	12.8961	9.46754	24.2643	23.2377	23.5834	23.6951	16.5813	-1.32488	0.4774	-2.7752	0.00551683	0.115741	Epn3
ENSMUSG00000038963	7.67668	13.3897	10.7468	10.6044	4.85285	0	0.873459	1.90877	6.25658	2.4727	0.892334	2.77104	0.00558767	0.11686	Slco4a1
ENSMUSG00000022365	209.464	196.382	216.01	207.285	350.376	259.84	249.809	286.675	246.98	-0.468474	0.169065	-2.77096	0.00558908	0.11686	Derl1
ENSMUSG00000078139	10.9667	18.7455	10.7468	13.4863	1.94114	5.28129	3.49383	3.57209	8.52921	1.93953	0.700615	2.76832	0.00563458	0.117551	AK157302
ENSMUSG00000062127	246.75	219.591	258.998	241.78	193.143	157.382	178.186	176.237	209.008	0.452944	0.163639	2.76794	0.00564117	0.117551	Cttnbp2nl
ENSMUSG00000047434	48.2534	49.0955	52.6593	50.0027	35.9111	27.4627	16.5957	26.6565	38.3296	0.915647	0.33098	2.76647	0.00566666	0.117884	Xxylt1
ENSMUSG00000049866	324.614	298.143	298.761	307.173	255.26	221.814	214.871	230.648	268.911	0.413144	0.149401	2.76533	0.00568648	0.118097	Arl4c
ENSMUSG00000025185	281.844	270.471	325.628	292.648	418.316	361.24	376.461	385.339	338.993	-0.398628	0.144225	-2.76393	0.00571094	0.118406	Loxl4
ENSMUSG00000002346	12.0634	8.0338	8.59743	9.56486	19.4114	22.1814	29.6976	23.7635	16.6642	-1.32661	0.480192	-2.76266	0.0057333	0.118671	Slc25a42
ENSMUSG00000032320	127.214	124.078	121.439	124.243	87.3513	82.3881	84.7255	84.8216	104.532	0.550133	0.199254	2.76096	0.00576314	0.119089	Rcn2
ENSMUSG00000033335	218.237	224.054	242.877	228.389	163.056	166.889	174.692	168.212	198.301	0.440232	0.159605	2.75825	0.0058111	0.11968	Dnm2
ENSMUSG00000026701	356.417	390.086	372.914	373.139	325.141	257.727	262.038	281.635	327.387	0.406646	0.147401	2.75877	0.00580194	0.11968	Prdx6
ENSMUSG00000000420	201.787	221.376	183.77	202.311	164.026	147.876	119.664	143.855	173.083	0.496433	0.180176	2.75527	0.00586435	0.120388	Galnt1
ENSMUSG00000029730	250.04	256.189	262.222	256.15	403.757	358.072	282.127	347.985	302.068	-0.440343	0.159849	-2.75475	0.00587368	0.120388	Mcm7
ENSMUSG00000021306	99.7968	106.225	95.6464	100.556	133.939	175.339	132.766	147.348	123.952	-0.546367	0.19834	-2.75469	0.00587475	0.120388	Gpr137b
ENSMUSG00000075415	51.5434	52.666	61.2567	55.1554	85.4102	78.1631	96.9539	86.8424	70.9989	-0.659193	0.239577	-2.75149	0.00593252	0.121371	Fnbp1
ENSMUSG00000026223	67.9935	53.5587	49.4352	56.9958	42.7051	27.4627	24.4568	31.5415	44.2687	0.853966	0.310685	2.74866	0.00598397	0.122001	Itm2c
ENSMUSG00000003955	54.8334	59.8072	72.0035	62.2147	39.7934	40.1378	28.8241	36.2518	49.2332	0.784681	0.285523	2.74822	0.00599195	0.122001	Fam162a
ENSMUSG00000069744	154.63	144.608	137.559	145.599	219.349	195.408	188.667	201.141	173.37	-0.466136	0.169617	-2.74817	0.00599293	0.122001	Psmb3
ENSMUSG00000074733	15.3534	14.2823	21.4936	17.0431	19.4114	39.0816	54.1544	37.5491	27.2961	-1.14992	0.418534	-2.7475	0.00600513	0.122048	Zfp950
ENSMUSG00000002524	130.504	154.428	140.783	141.905	244.584	174.283	186.92	201.929	171.917	-0.506974	0.184693	-2.74496	0.00605189	0.122797	Puf60
ENSMUSG00000041773	127.214	141.931	113.916	127.687	101.91	57.0379	89.0928	82.6802	105.183	0.624231	0.227581	2.74289	0.00609013	0.12337	Enc1
ENSMUSG00000089808	15.3534	8.0338	5.37339	9.58685	1.94114	2.11252	0.873459	1.64237	5.61461	2.56408	0.935282	2.74151	0.00611576	0.123687	Gm7241
ENSMUSG00000053929	40.5767	44.6322	45.1365	43.4485	71.8222	67.6005	73.3705	70.9311	57.1898	-0.706909	0.258013	-2.73982	0.00614734	0.124122	Zftraf1
ENSMUSG00000000751	166.694	163.354	149.38	159.809	277.583	208.083	191.287	225.651	192.73	-0.496553	0.181323	-2.7385	0.00617207	0.124418	Rpa1
ENSMUSG00000050730	59.2201	67.841	62.3314	63.1308	82.4985	109.851	101.321	97.8902	80.5105	-0.629067	0.229925	-2.73597	0.00621973	0.125175	Arhgap42
ENSMUSG00000088025	541.754	573.971	477.157	530.961	965.717	577.773	658.588	734.026	632.493	-0.466871	0.170844	-2.73273	0.00628123	0.126207	Rprl3
ENSMUSG00000039997	99.7968	90.1571	128.961	106.305	61.1459	71.8256	73.3705	68.7807	87.5429	0.624158	0.228493	2.73163	0.0063022	0.126422	Ifi203
ENSMUSG00000019471	336.677	386.515	373.988	365.727	301.847	247.164	283.874	277.629	321.678	0.397417	0.145592	2.72966	0.00634004	0.126975	Cdc37
ENSMUSG00000032038	139.277	123.185	126.812	129.758	91.2336	69.713	100.448	87.1315	108.445	0.567851	0.208092	2.72885	0.00635552	0.127079	St3gal4
ENSMUSG00000037552	50.4468	57.1293	76.3022	61.2927	35.9111	31.6877	38.4322	35.3437	48.3182	0.78943	0.289681	2.72517	0.00642685	0.128123	Plekhg2
ENSMUSG00000027332	33.9967	20.5308	26.867	27.1315	53.3814	54.9254	41.0526	49.7864	38.459	-0.882747	0.323933	-2.72509	0.00642844	0.128123	Ivd
ENSMUSG00000031024	23.03	33.9205	21.4936	26.148	39.7934	61.263	47.1668	49.4077	37.7779	-0.902674	0.331632	-2.72192	0.00649041	0.12915	Dennd2b
ENSMUSG00000022403	275.264	308.855	270.819	284.979	415.404	346.453	362.485	374.781	329.88	-0.39371	0.144706	-2.72076	0.00651326	0.129396	St13
ENSMUSG00000087480	19.74	16.0676	10.7468	15.5181	0.97057	1.05626	9.60804	3.87829	9.69822	1.94686	0.717209	2.7145	0.00663763	0.13136	Gm15910
ENSMUSG00000071656	7.67668	16.0676	18.2695	14.0046	5.82342	2.11252	3.49383	3.80992	8.90727	1.87508	0.690927	2.71386	0.00665047	0.13136	Lrrn4cl
ENSMUSG00000025531	64.7034	78.5528	66.6301	69.9621	49.4991	36.969	41.0526	42.5069	56.2345	0.720961	0.265624	2.71422	0.00664323	0.13136	Chm
ENSMUSG00000032555	423.314	392.764	493.278	436.452	294.083	363.353	335.408	330.948	383.7	0.398567	0.146875	2.71365	0.00665464	0.13136	Topbp1
ENSMUSG00000053332	579.041	487.384	535.19	533.872	648.341	714.031	664.702	675.691	604.781	-0.340849	0.125642	-2.71286	0.00667055	0.131464	Gas5
ENSMUSG00000041815	154.63	125.863	135.41	138.634	181.497	204.914	189.541	191.984	165.309	-0.471828	0.174074	-2.71051	0.00671806	0.13219	Poldip3
ENSMUSG00000033487	235.784	269.579	280.491	261.951	181.497	200.689	203.516	195.234	228.593	0.424642	0.156837	2.70754	0.0067783	0.133163	Fndc3a
ENSMUSG00000019916	129.407	118.722	161.202	136.444	107.733	84.5007	83.852	92.0287	114.236	0.565773	0.209103	2.70571	0.00681586	0.133688	P4ha1
ENSMUSG00000029561	27.4167	16.0676	18.2695	20.5846	6.79399	5.28129	10.4815	7.51893	14.0518	1.4293	0.529572	2.69896	0.00695556	0.136212	Oasl2
ENSMUSG00000042396	62.5101	56.2366	61.2567	60.0011	37.8522	26.4065	40.1791	34.8126	47.4069	0.77605	0.287613	2.69825	0.00697061	0.136291	Rbm7
ENSMUSG00000020747	55.9301	61.5925	54.8086	57.4437	87.3513	102.457	79.4847	89.7644	73.6041	-0.637927	0.236541	-2.6969	0.00699889	0.136628	Tmem94
ENSMUSG00000070313	0	3.57058	1.07468	1.54842	13.588	9.50632	6.11421	9.73617	5.6423	-2.56407	0.950942	-2.69635	0.00701044	0.136637	Pate14
ENSMUSG00000028641	21.9334	21.4235	19.3442	20.9004	8.73513	10.5626	5.24075	8.17949	14.5399	1.37025	0.508498	2.69471	0.00704505	0.137096	P3h1
ENSMUSG00000039952	344.354	313.318	329.926	329.2	291.171	245.052	175.565	237.263	283.231	0.474348	0.176066	2.69415	0.00705688	0.13711	Dag1
ENSMUSG00000027684	40.5767	24.9941	22.5683	29.3797	10.6763	13.7314	14.8488	13.0855	21.2326	1.1594	0.431103	2.68939	0.00715836	0.138406	Mecom
ENSMUSG00000039967	153.534	154.428	208.488	172.15	115.498	98.232	139.753	117.828	144.989	0.540965	0.201087	2.6902	0.00714093	0.138406	Zfp292
ENSMUSG00000034243	156.824	166.925	185.919	169.889	105.792	128.864	127.525	120.727	145.308	0.492647	0.183214	2.68892	0.00716842	0.138406	Golgb1
ENSMUSG00000027175	130.504	135.682	104.244	123.476	150.438	176.395	202.642	176.492	149.984	-0.514565	0.191299	-2.68985	0.00714833	0.138406	Tcp11l1
ENSMUSG00000032220	177.66	199.952	185.919	187.844	129.086	138.37	142.374	136.61	162.227	0.460618	0.171351	2.68816	0.00718467	0.138504	Myo1e
ENSMUSG00000074063	31.8034	34.8132	37.6138	34.7434	50.4696	63.3755	63.7625	59.2025	46.973	-0.768753	0.286207	-2.686	0.00723121	0.139184	Osgin1
ENSMUSG00000050737	0	1.78529	3.22404	1.66978	9.7057	5.28129	13.9753	9.65411	5.66194	-2.53131	0.943229	-2.68366	0.00728201	0.139944	Ptges
ENSMUSG00000032582	224.817	243.692	255.774	241.428	149.468	190.126	192.161	177.252	209.34	0.445817	0.16616	2.68306	0.00729514	0.139978	Rbm6
ENSMUSG00000035232	53.7368	66.9484	49.4352	56.7068	42.7051	28.519	25.3303	32.1848	44.4458	0.824299	0.307359	2.68187	0.00732109	0.140258	Pdk3
ENSMUSG00000074102	144.76	177.636	155.828	159.408	132.968	100.345	100.448	111.253	135.331	0.521766	0.194859	2.67766	0.00741373	0.141813	Rbm15b
ENSMUSG00000090137	322.421	315.996	323.478	320.632	568.754	392.928	357.245	439.642	380.137	-0.455104	0.170067	-2.67604	0.00744986	0.142284	Uba52
ENSMUSG00000031808	91.0235	68.7337	89.1983	82.9852	121.321	134.145	111.803	122.423	102.704	-0.564554	0.211029	-2.67524	0.00746751	0.142401	Slc27a1
ENSMUSG00000053886	3.29001	3.57058	5.37339	4.07799	8.73513	21.1252	13.1019	14.3207	9.19936	-1.81093	0.678076	-2.67068	0.00756968	0.144127	Sh2d4a
ENSMUSG00000040681	446.344	438.289	439.544	441.392	388.228	324.271	311.825	341.441	391.417	0.370734	0.138858	2.66988	0.00758776	0.144249	Hmgn1
ENSMUSG00000039701	54.8334	56.2366	56.958	56.0093	76.675	100.345	84.7255	87.2484	71.6289	-0.636966	0.238728	-2.66817	0.00762661	0.144765	Usp53
ENSMUSG00000022391	274.167	247.263	247.176	256.202	421.227	310.54	304.837	345.535	300.868	-0.432082	0.162238	-2.66326	0.00773884	0.14667	Rangap1
ENSMUSG00000046841	61.4134	74.9822	61.2567	65.8841	45.6168	34.8565	39.3056	39.9263	52.9052	0.724764	0.272308	2.66156	0.00777801	0.147114	Ckap4
ENSMUSG00000023051	29.6101	24.9941	39.7631	31.4557	59.2048	61.263	45.4198	55.2959	43.3758	-0.817599	0.307228	-2.66121	0.00778605	0.147114	Tarbp2
ENSMUSG00000025665	37.2867	64.2704	47.2859	49.6143	30.0877	28.519	23.5834	27.3967	38.5055	0.86872	0.326607	2.65983	0.007818	0.147143	Rps6ka6
ENSMUSG00000015002	443.054	465.068	471.784	459.969	610.489	642.205	512.72	588.471	524.22	-0.353872	0.133055	-2.6596	0.00782331	0.147143	Efr3a
ENSMUSG00000065947	214.947	234.766	211.712	220.475	231.966	298.921	401.791	310.893	265.684	-0.496778	0.186749	-2.66013	0.00781103	0.147143	mt-Nd4l
ENSMUSG00000033021	28.5134	26.7793	19.3442	24.879	47.5579	44.3628	44.5464	45.4891	35.184	-0.868064	0.326623	-2.65769	0.00786771	0.147753	Gmppa
ENSMUSG00000052539	85.5402	61.5925	81.6756	76.2694	110.645	113.02	115.297	112.987	94.6282	-0.574028	0.216156	-2.65562	0.00791639	0.148441	Magi3
ENSMUSG00000028931	65.8001	68.7337	59.1073	64.547	40.7639	39.0816	38.4322	39.4259	51.9865	0.713421	0.268915	2.65296	0.00797893	0.149128	Kcnab2
ENSMUSG00000052926	37.2867	43.7396	45.1365	42.0543	76.675	77.1069	55.0279	69.6033	55.8288	-0.72066	0.271688	-2.65252	0.00798922	0.149128	Rnaseh2a
ENSMUSG00000022099	20.8367	28.5646	40.8378	30.0797	58.2342	54.9254	48.0402	53.7333	41.9065	-0.835893	0.315067	-2.65307	0.00797639	0.149128	Dmtn
ENSMUSG00000021754	72.3801	60.6999	88.1237	73.7346	44.6462	43.3066	48.0402	45.331	59.5328	0.695279	0.262367	2.65002	0.00804859	0.15001	Map3k1
ENSMUSG00000045210	131.6	131.219	127.887	130.235	85.4102	99.2883	88.2193	90.9726	110.604	0.519702	0.196437	2.64564	0.00815355	0.151737	Vcpip1
ENSMUSG00000021678	85.5402	91.0498	102.094	92.8948	71.8222	57.0379	52.4075	60.4226	76.6587	0.621869	0.235205	2.64395	0.00819456	0.152271	F2rl1
ENSMUSG00000031012	47.1567	49.9881	45.1365	47.4271	90.263	82.3881	58.5217	77.0576	62.2424	-0.694219	0.263038	-2.63923	0.00830938	0.154173	Cask
ENSMUSG00000022704	85.5402	78.5528	96.7211	86.938	58.2342	50.7004	59.3952	56.1099	71.524	0.626429	0.237493	2.63767	0.00834766	0.154651	Qtrt2
ENSMUSG00000009418	348.741	368.662	372.914	363.439	262.054	269.346	309.204	280.201	321.82	0.374015	0.141866	2.6364	0.00837912	0.154828	Nav1
ENSMUSG00000002900	744.638	803.38	781.292	776.437	659.017	626.361	594.825	626.735	701.586	0.309849	0.117552	2.63585	0.0083928	0.154828	Lamb1
ENSMUSG00000115765	1.09667	1.78529	4.29872	2.39356	1.94114	21.1252	13.1019	12.0561	7.22481	-2.33714	0.886704	-2.63576	0.00839482	0.154828	NA
ENSMUSG00000008976	151.34	177.636	131.111	153.362	89.2925	128.864	99.5743	105.91	129.636	0.540742	0.20525	2.63455	0.00842485	0.155016	Gabpa
ENSMUSG00000050288	25.2234	29.4573	32.2404	28.9737	70.8516	47.5316	39.3056	52.563	40.7683	-0.855841	0.324879	-2.63434	0.00843013	0.155016	Fzd2
ENSMUSG00000030630	36.1901	27.672	38.6884	34.1835	14.5586	14.7876	20.963	16.7697	25.4766	1.01362	0.385223	2.63126	0.00850693	0.155965	Fah
ENSMUSG00000022962	297.197	251.726	240.728	263.217	218.378	186.958	181.679	195.672	229.444	0.42717	0.16232	2.63165	0.00849706	0.155965	Gart
ENSMUSG00000022178	243.46	249.941	208.488	233.963	325.141	329.553	276.013	310.235	272.099	-0.404194	0.153911	-2.62614	0.00863586	0.158094	Ajuba
ENSMUSG00000040570	18.6434	7.14116	18.2695	14.6847	3.88228	1.05626	6.98767	3.9754	9.33005	1.83615	0.69951	2.62491	0.00866715	0.158198	Rundc3b
ENSMUSG00000023021	77.8635	74.0895	72.0035	74.6522	117.439	101.401	110.056	109.632	92.142	-0.555813	0.211726	-2.62515	0.00866114	0.158198	Cers5
ENSMUSG00000051495	265.394	268.686	275.118	269.733	201.879	238.714	144.121	194.905	232.319	0.473329	0.180563	2.6214	0.00875683	0.159599	Irf2bp2
ENSMUSG00000037003	123.924	109.795	133.26	122.326	158.203	198.577	158.096	171.625	146.976	-0.488929	0.186711	-2.61864	0.00882819	0.160663	Tns2
ENSMUSG00000001729	761.088	800.702	707.139	756.31	688.134	526.017	564.254	592.802	674.556	0.351656	0.134387	2.61674	0.00887749	0.161322	Akt1
ENSMUSG00000004707	14.2567	20.5308	18.2695	17.6857	7.76456	3.16877	7.86113	6.26482	11.9753	1.48441	0.567886	2.61393	0.00895085	0.161941	Ly9
ENSMUSG00000030965	33.9967	58.0219	40.8378	44.2855	19.4114	28.519	23.5834	23.8379	34.0617	0.905899	0.346486	2.61453	0.00893493	0.161941	Abraxas2
ENSMUSG00000035158	9.87002	9.81909	4.29872	7.99594	12.6174	28.519	22.7099	21.2821	14.639	-1.40014	0.535544	-2.61442	0.00893797	0.161941	Mitf
ENSMUSG00000057230	178.757	181.207	184.845	181.603	119.38	128.864	147.614	131.953	156.778	0.458581	0.175606	2.61142	0.00901663	0.162655	Aak1
ENSMUSG00000032988	7.67668	8.0338	5.37339	7.02796	15.5291	15.8439	25.3303	18.9011	12.9645	-1.42785	0.546734	-2.6116	0.00901203	0.162655	Slc16a8
ENSMUSG00000032435	146.954	147.286	189.143	161.128	124.233	104.57	112.676	113.826	137.477	0.498822	0.191089	2.61042	0.00904302	0.162893	Dync1li1
ENSMUSG00000070780	125.02	115.151	91.3477	110.506	75.7045	68.6568	78.6113	74.3242	92.4153	0.57075	0.218853	2.60791	0.00910959	0.163853	Rbm47
ENSMUSG00000022799	134.89	113.366	121.439	123.232	73.7633	55.9817	109.182	79.6424	101.437	0.619396	0.237646	2.60638	0.00915039	0.164101	Arhgap31
ENSMUSG00000029710	169.984	176.744	198.816	181.848	143.644	130.976	122.284	132.302	157.075	0.459485	0.176325	2.6059	0.00916323	0.164101	Ephb4
ENSMUSG00000045312	52.6401	38.3837	53.7339	48.2526	75.7045	104.57	58.5217	79.5986	63.9256	-0.722575	0.277282	-2.60592	0.00916267	0.164101	Lhfpl2
ENSMUSG00000029552	207.27	174.066	179.471	186.936	153.35	134.145	117.043	134.846	160.891	0.471382	0.180927	2.60538	0.00917731	0.164116	Tes
ENSMUSG00000020892	2.19334	0.892645	2.14936	1.74511	4.85285	7.39381	15.7223	9.32297	5.53404	-2.45995	0.944444	-2.60465	0.0091968	0.164227	Aloxe3
ENSMUSG00000027677	105.28	101.762	92.4224	99.8214	121.321	147.876	158.096	142.431	121.126	-0.513435	0.197198	-2.60365	0.00922368	0.164469	Ttc14
ENSMUSG00000022952	342.161	327.601	368.615	346.125	209.643	216.533	327.547	251.241	298.683	0.45813	0.176026	2.60263	0.00925108	0.164483	Runx1
ENSMUSG00000029826	280.747	305.285	283.715	289.916	248.466	213.364	197.402	219.744	254.83	0.401801	0.154368	2.60288	0.00924441	0.164483	Zc3hav1
ENSMUSG00000038781	20.8367	12.497	9.67211	14.3353	25.2348	32.744	33.1914	30.3901	22.3627	-1.09215	0.41983	-2.60142	0.00928393	0.16483	Stap2
ENSMUSG00000029560	24.1267	24.1014	25.7923	24.6735	50.4696	53.8692	32.318	45.5523	35.1129	-0.878895	0.337973	-2.60049	0.00930916	0.165041	Snx8
ENSMUSG00000104913	94.3135	122.292	117.14	111.249	83.469	63.3755	77.7378	74.8608	93.0547	0.571448	0.2201	2.59631	0.00942315	0.166108	NA
ENSMUSG00000036676	197.4	194.597	175.173	189.057	157.232	125.695	130.145	137.691	163.374	0.457647	0.176249	2.5966	0.00941515	0.166108	Tmtc3
ENSMUSG00000037572	64.7034	90.1571	88.1237	80.9948	118.41	121.47	117.043	118.974	99.9845	-0.549958	0.21178	-2.59684	0.00940866	0.166108	Wdhd1
ENSMUSG00000016262	69.0901	76.7675	73.0782	72.9786	117.439	96.1195	109.182	107.58	90.2794	-0.559379	0.21542	-2.59669	0.00941256	0.166108	Sertad4
ENSMUSG00000032562	712.835	730.184	732.931	725.316	677.458	528.129	488.263	564.617	644.967	0.361882	0.139751	2.58948	0.00961223	0.1692	Gnai2
ENSMUSG00000019302	35.0934	45.5249	34.3897	38.336	61.1459	58.0942	70.7501	63.3301	50.833	-0.719499	0.278155	-2.58668	0.00969057	0.170336	Atp6v0a1
ENSMUSG00000032547	194.11	195.489	209.562	199.721	180.526	135.201	107.435	141.054	170.387	0.503874	0.194985	2.58417	0.00976133	0.170768	Ryk
ENSMUSG00000021282	878.432	845.335	932.821	885.529	736.663	763.675	632.384	710.907	798.218	0.317523	0.122915	2.58327	0.00978674	0.170768	Eif5
ENSMUSG00000013236	546.141	637.348	763.022	648.837	819.161	815.431	849.002	827.865	738.351	-0.351696	0.136131	-2.58352	0.00977984	0.170768	Ptprs
ENSMUSG00000064370	3364.58	3231.37	3497.01	3364.32	3509.58	4031.74	5681.85	4407.72	3886.02	-0.390017	0.150919	-2.58427	0.00975843	0.170768	mt-Cytb
ENSMUSG00000020514	28.5134	29.4573	32.2404	30.0703	71.8222	42.2503	45.4198	53.1641	41.6172	-0.823016	0.318416	-2.58472	0.00974594	0.170768	Mrpl22
ENSMUSG00000020689	7.67668	8.0338	4.29872	6.66973	21.3525	8.45007	27.0772	18.9599	12.8148	-1.51009	0.584653	-2.58288	0.00979807	0.170768	Itgb3
ENSMUSG00000029050	218.237	225.839	184.845	209.64	175.673	151.045	132.766	153.161	181.401	0.455917	0.176621	2.58134	0.00984178	0.171289	Ski
ENSMUSG00000025290	777.538	853.369	694.243	775.05	1107.42	914.72	917.132	979.757	877.403	-0.337193	0.130709	-2.57974	0.00988761	0.171844	Rps24
ENSMUSG00000032030	127.214	133.897	137.559	132.89	92.2042	89.782	99.5743	93.8535	113.372	0.500326	0.193992	2.5791	0.00990582	0.171919	Cul5
ENSMUSG00000041417	86.6368	81.2307	75.2275	81.0317	58.2342	46.4754	52.4075	52.3724	66.702	0.627655	0.243457	2.57809	0.00993472	0.172179	Pik3r1
ENSMUSG00000019813	18.6434	20.5308	20.4189	19.8644	28.1465	49.6441	37.5587	38.4498	29.1571	-0.947181	0.367479	-2.57751	0.00995159	0.172229	Cep57l1
ENSMUSG00000019256	49.3501	38.3837	24.7176	37.4838	74.7339	55.9817	60.2686	63.6614	50.5726	-0.765169	0.296965	-2.57663	0.00997696	0.172427	Ahr
ENSMUSG00000007080	274.167	221.376	224.608	240.05	302.818	312.652	325.8	313.757	276.904	-0.388765	0.150933	-2.57574	0.0100025	0.172627	Pole
ENSMUSG00000051335	116.247	103.547	105.319	108.371	78.6162	57.0379	82.1051	72.5864	90.4786	0.571472	0.221972	2.57453	0.0100377	0.172993	Gfod1
ENSMUSG00000092203	188.627	182.1	181.621	184.116	241.672	229.208	257.67	242.85	213.483	-0.401089	0.155889	-2.57292	0.0100843	0.173353	1110038B12Rik
ENSMUSG00000005610	1889.56	2046.83	1909.7	1948.7	1831.47	1403.77	1439.46	1558.23	1753.47	0.322791	0.125461	2.57285	0.0100866	0.173353	Eif4g2
ENSMUSG00000040093	2.19334	4.46322	0	2.21885	10.6763	16.9001	5.24075	10.9391	6.57895	-2.23515	0.868994	-2.57211	0.010108	0.173479	Bmf
ENSMUSG00000068566	656.904	643.597	709.288	669.93	575.548	417.222	563.381	518.717	594.323	0.367169	0.142801	2.57119	0.0101351	0.173619	Myadm
ENSMUSG00000032290	128.31	140.145	120.364	129.607	86.3807	74.9943	106.562	89.3123	109.459	0.533749	0.207614	2.57087	0.0101443	0.173619	Ptpn9
ENSMUSG00000022265	333.387	324.03	350.345	335.921	296.024	212.308	254.176	254.169	295.045	0.400336	0.15575	2.57037	0.0101589	0.173628	Ank
ENSMUSG00000101823	12.0634	17.8529	18.2695	16.0619	8.73513	2.11252	5.24075	5.3628	10.7124	1.5736	0.613468	2.56508	0.0103151	0.176055	NA
ENSMUSG00000000693	23.03	12.497	23.6429	19.7233	3.88228	10.5626	7.86113	7.43533	13.5793	1.40473	0.548428	2.56138	0.0104257	0.177485	Loxl3
ENSMUSG00000061607	140.374	137.467	155.828	144.556	163.056	219.702	213.997	198.918	171.737	-0.461563	0.180205	-2.56132	0.0104276	0.177485	Mdc1
ENSMUSG00000038059	42.7701	51.7734	35.4644	43.336	18.4408	28.519	24.4568	23.8055	33.5708	0.872584	0.340895	2.55968	0.0104768	0.178076	Smim3
ENSMUSG00000026131	1651.58	1587.12	1742.05	1660.25	1060.83	1364.69	1501.48	1309	1484.63	0.342458	0.133875	2.55804	0.0105264	0.178675	Dst
ENSMUSG00000039852	307.067	306.177	350.345	321.197	211.584	269.346	253.303	244.744	282.97	0.392047	0.153361	2.55636	0.0105772	0.179291	Rere
ENSMUSG00000028661	10.9667	11.6044	15.0455	12.5389	27.176	20.0689	34.0649	27.1033	19.8211	-1.12195	0.439204	-2.55451	0.0106338	0.180003	Epha8
ENSMUSG00000020000	52.6401	65.1631	61.2567	59.6866	98.9982	85.5569	86.4724	90.3425	75.0146	-0.594287	0.232971	-2.55091	0.0107443	0.181624	Moxd1
ENSMUSG00000002957	203.98	177.636	175.173	185.596	118.41	165.833	114.423	132.888	159.242	0.485563	0.190462	2.5494	0.0107909	0.182164	Ap2a2
ENSMUSG00000102252	16.45	12.497	8.59743	12.5148	4.85285	4.22503	1.74692	3.60827	8.06155	1.81298	0.711665	2.54752	0.0108491	0.182896	Snrpn
ENSMUSG00000031004	1659.26	1844.2	1793.64	1765.7	1383.06	1559.04	1427.23	1456.44	1611.07	0.278394	0.109414	2.54442	0.010946	0.184278	Mki67
ENSMUSG00000025899	62.5101	74.9822	68.7794	68.7572	44.6462	42.2503	43.6729	43.5232	56.1402	0.662051	0.260313	2.54329	0.0109815	0.184624	Alkbh8
ENSMUSG00000022528	53.7368	60.6999	45.1365	53.191	34.9405	30.6315	28.8241	31.4654	42.3282	0.762759	0.29997	2.54279	0.0109972	0.184636	Hes1
ENSMUSG00000024948	29.6101	26.7793	27.9417	28.1104	32.0288	53.8692	65.5094	50.4691	39.2897	-0.849392	0.334254	-2.54116	0.0110485	0.185224	Map4k2
ENSMUSG00000035198	49.3501	48.2028	42.9872	46.8467	111.616	69.713	53.281	78.2032	62.5249	-0.736126	0.28973	-2.54073	0.0110623	0.185224	Tubg1
ENSMUSG00000046223	149.147	165.139	171.949	162.078	129.086	76.0506	129.272	111.469	136.774	0.535053	0.210643	2.5401	0.0110821	0.185224	Plaur
ENSMUSG00000030275	209.464	232.98	239.653	227.366	140.733	198.577	164.21	167.84	197.603	0.440799	0.173568	2.53963	0.011097	0.185224	Etnk1
ENSMUSG00000039994	64.7034	67.841	68.7794	67.108	108.704	111.963	81.2316	100.633	83.8705	-0.580116	0.228482	-2.539	0.011117	0.185224	Timeless
ENSMUSG00000074227	210.56	221.376	196.666	209.534	161.115	146.82	162.463	156.799	183.167	0.418175	0.164711	2.53884	0.0111221	0.185224	Spint2
ENSMUSG00000040270	1.09667	0.892645	5.37339	2.45424	9.7057	5.28129	17.4692	10.8187	6.63648	-2.18427	0.860555	-2.53821	0.011142	0.185305	Bach2
ENSMUSG00000039191	575.751	612.354	709.288	632.464	416.375	552.423	506.606	491.801	562.133	0.363195	0.143186	2.53654	0.0111956	0.185946	Rbpj
ENSMUSG00000014599	395.897	353.487	380.436	376.607	315.435	257.727	303.09	292.084	334.346	0.364113	0.143681	2.53419	0.0112709	0.186946	Csf1
ENSMUSG00000016619	116.247	111.581	110.692	112.84	176.644	133.089	161.59	157.107	134.974	-0.479853	0.189406	-2.53347	0.011294	0.187078	Nup50
ENSMUSG00000022204	25.2234	16.0676	25.7923	22.3611	41.7345	43.3066	37.5587	40.8666	31.6139	-0.880243	0.347542	-2.53277	0.0113167	0.187202	Ngdn
ENSMUSG00000040524	248.944	261.545	249.326	253.271	179.555	205.97	194.781	193.436	223.354	0.390227	0.15414	2.53164	0.0113529	0.187551	Zfp609
ENSMUSG00000028565	198.497	206.201	194.517	199.738	139.762	137.314	166.831	147.969	173.854	0.430741	0.170228	2.53037	0.0113942	0.187556	Nfia
ENSMUSG00000008429	83.3468	58.9146	69.8541	70.7052	49.4991	40.1378	42.7995	44.1455	57.4253	0.673657	0.266294	2.52975	0.0114143	0.187556	Herpud2
ENSMUSG00000049751	86.6368	66.0557	63.4061	72.0329	130.056	95.0632	97.8274	107.649	89.8409	-0.582929	0.230562	-2.5283	0.0114617	0.187556	Rpl36al
ENSMUSG00000030172	111.86	112.473	119.289	114.541	74.7339	91.8945	71.6236	79.4173	96.9791	0.532077	0.210493	2.52777	0.011479	0.187556	Erc1
ENSMUSG00000037624	43.8667	30.3499	37.6138	37.2768	23.2937	13.7314	20.963	19.3293	28.3031	0.934528	0.369735	2.52756	0.0114857	0.187556	Kcnk2
ENSMUSG00000045817	638.261	632.885	652.33	641.159	549.343	542.917	434.982	509.081	575.12	0.33413	0.132214	2.5272	0.0114977	0.187556	Zfp36l2
ENSMUSG00000048429	66.8968	57.1293	53.7339	59.2533	36.8817	31.6877	39.3056	35.9584	47.6058	0.715046	0.282972	2.52692	0.0115069	0.187556	Timm29
ENSMUSG00000083563	280.747	249.941	314.881	281.856	266.907	409.828	516.214	397.65	339.753	-0.49894	0.197474	-2.52661	0.0115171	0.187556	NA
ENSMUSG00000066894	18.6434	22.3161	33.315	24.7582	54.3519	42.2503	38.4322	45.0115	34.8848	-0.8638	0.341885	-2.52658	0.0115179	0.187556	Vsig10
ENSMUSG00000032261	145.857	148.179	168.725	154.254	130.056	94.007	104.815	109.626	131.94	0.490823	0.194267	2.52654	0.0115192	0.187556	Sh3bgrl2
ENSMUSG00000017314	3.29001	6.24851	3.22404	4.25419	10.6763	20.0689	11.355	14.0334	9.14378	-1.68855	0.668335	-2.52651	0.0115202	0.187556	Mpp2
ENSMUSG00000022401	40.5767	26.7793	27.9417	31.7659	41.7345	51.7567	71.6236	55.0383	43.4021	-0.804233	0.318664	-2.52376	0.0116106	0.188779	Xpnpep3
ENSMUSG00000024885	3.29001	1.78529	2.14936	2.40822	11.6468	6.33755	12.2284	10.0709	6.23958	-2.08915	0.828023	-2.52305	0.0116341	0.188913	Aldh3b1
ENSMUSG00000032217	182.047	191.026	151.53	174.868	126.174	137.314	119.664	127.717	151.292	0.457192	0.181301	2.52173	0.0116778	0.189374	Rnf111
ENSMUSG00000070697	66.8968	82.1233	80.6009	76.5403	113.557	114.076	105.688	111.107	93.8237	-0.53369	0.211788	-2.51992	0.0117381	0.190101	Utp3
ENSMUSG00000032410	190.82	171.388	174.098	178.769	121.321	139.426	134.513	131.753	155.261	0.439538	0.174743	2.51534	0.0118919	0.192227	Xrn1
ENSMUSG00000032035	553.818	549.869	591.073	564.92	477.521	350.678	484.77	437.656	501.288	0.366055	0.145544	2.51508	0.0119005	0.192227	Ets1
ENSMUSG00000050912	172.177	182.992	189.143	181.438	157.232	102.457	131.019	130.236	155.837	0.476096	0.18939	2.51384	0.0119425	0.192654	Tmem123
ENSMUSG00000038563	66.8968	79.4454	82.7503	76.3642	42.7051	47.5316	56.7748	49.0038	62.684	0.637839	0.253913	2.51204	0.0120034	0.193385	Efl1
ENSMUSG00000020029	389.317	365.984	389.034	381.445	351.346	263.008	262.038	292.131	336.788	0.384432	0.1532	2.50935	0.0120955	0.194614	Nudt4
ENSMUSG00000022141	436.474	452.571	437.394	442.146	516.343	589.392	546.785	550.84	496.493	-0.316162	0.126037	-2.50849	0.0121249	0.194834	Nipbl
ENSMUSG00000060938	236.88	259.76	249.326	248.655	432.874	270.402	309.204	337.494	293.074	-0.440496	0.175778	-2.50598	0.0122112	0.195782	Rpl26
ENSMUSG00000037411	84.4435	103.547	85.9743	91.3215	172.761	92.9507	144.121	136.611	113.966	-0.580731	0.231754	-2.50581	0.0122173	0.195782	Serpine1
ENSMUSG00000030451	212.754	200.845	227.832	213.81	160.144	152.101	169.451	160.565	187.188	0.410344	0.163788	2.50534	0.0122333	0.195782	Herc2
ENSMUSG00000022237	9.87002	14.2823	6.44807	10.2001	21.3525	22.1814	27.0772	23.5371	16.8686	-1.19097	0.475632	-2.50398	0.0122804	0.195782	Ankrd33b
ENSMUSG00000097267	3.29001	5.35587	9.67211	6.106	6.79399	26.4065	20.963	18.0545	12.0802	-1.56455	0.624852	-2.50387	0.0122843	0.195782	1700109K24Rik
ENSMUSG00000043131	236.88	249.048	255.774	247.234	206.731	176.395	181.679	188.269	217.751	0.39309	0.156993	2.50387	0.0122843	0.195782	Mob1a
ENSMUSG00000003360	166.694	204.416	150.455	173.855	256.231	193.295	266.405	238.644	206.249	-0.455663	0.182005	-2.50357	0.0122948	0.195782	Ddx23
ENSMUSG00000049493	18.6434	14.2823	11.8215	14.9157	4.85285	3.16877	6.98767	5.0031	9.95941	1.5545	0.621519	2.50112	0.01238	0.196886	Pls1
ENSMUSG00000045319	17.5467	25.8867	34.3897	25.941	37.8522	45.4191	56.7748	46.682	36.3115	-0.849661	0.34017	-2.49776	0.0124982	0.19851	Proser2
ENSMUSG00000032714	88.8302	79.4454	81.6756	83.317	65.9988	49.6441	48.0402	54.561	68.939	0.610185	0.244454	2.49612	0.0125561	0.199174	Syde1
ENSMUSG00000022617	7.67668	1.78529	3.22404	4.22867	16.4997	12.6751	11.355	13.5099	8.86929	-1.70917	0.684985	-2.49519	0.012589	0.19942	Chkb
ENSMUSG00000034429	18.6434	15.175	16.1202	16.6462	24.2643	38.0253	35.8118	32.7005	24.6733	-0.977879	0.391972	-2.49477	0.012604	0.19942	Zfp707
ENSMUSG00000022788	25.2234	27.672	36.5391	29.8115	8.73513	13.7314	20.0895	14.1853	21.9984	1.05983	0.425419	2.49126	0.012729	0.201141	Fgd4
ENSMUSG00000036990	1005.65	1006.9	1015.57	1009.37	841.484	772.125	876.952	830.187	919.78	0.281216	0.112909	2.49065	0.012751	0.201231	Otud4
ENSMUSG00000004151	71.2835	83.016	82.7503	79.0166	54.3519	44.3628	55.9013	51.5387	65.2776	0.614231	0.246765	2.48913	0.0128055	0.201833	Etv1
ENSMUSG00000006304	380.544	430.255	406.229	405.676	348.435	291.527	317.065	319.009	362.342	0.347106	0.139552	2.48729	0.0128719	0.202539	Arpc2
ENSMUSG00000018983	14.2567	21.4235	21.4936	19.0579	30.0877	57.0379	27.0772	38.0676	28.5628	-0.983448	0.395448	-2.48692	0.0128853	0.202539	E2f2
ENSMUSG00000021583	91.0235	71.4116	77.3769	79.9373	59.2048	42.2503	53.281	51.5787	65.758	0.625381	0.251507	2.48653	0.0128995	0.202539	Erap1
ENSMUSG00000031934	12.0634	10.7117	15.0455	12.6069	1.94114	4.22503	5.24075	3.80231	8.20459	1.71657	0.690865	2.48467	0.012967	0.203341	Panx1
ENSMUSG00000032231	987.002	973.876	989.779	983.552	930.777	722.481	695.273	782.843	883.198	0.329417	0.132604	2.48421	0.0129838	0.203347	Anxa2
ENSMUSG00000016554	227.01	216.913	194.517	212.813	313.494	304.202	232.34	283.346	248.079	-0.410594	0.165399	-2.48245	0.0130483	0.204098	Eif3d
ENSMUSG00000027298	32.9001	26.7793	21.4936	27.0577	59.2048	44.3628	39.3056	47.6244	37.341	-0.81527	0.328533	-2.48154	0.0130815	0.204359	Tyro3
ENSMUSG00000047180	16.45	22.3161	21.4936	20.0866	8.73513	10.5626	6.11421	8.47064	14.2786	1.26219	0.508909	2.48019	0.0131313	0.204869	Neurl3
ENSMUSG00000057177	110.764	102.654	97.7958	103.738	83.469	58.0942	69.8767	70.48	87.1089	0.554749	0.223711	2.47975	0.0131473	0.204869	Gsk3a
ENSMUSG00000019647	8.77335	2.67793	3.22404	4.89177	12.6174	7.39381	26.2038	15.405	10.1484	-1.69323	0.683225	-2.4783	0.0132012	0.20545	Sema6a
ENSMUSG00000027377	6.58001	2.67793	2.14936	3.80243	22.3231	4.22503	13.9753	13.5078	8.65513	-1.85399	0.74908	-2.47502	0.013323	0.207063	Mall
ENSMUSG00000022817	66.8968	60.6999	70.9288	66.1751	105.792	89.782	95.207	96.927	81.5511	-0.554203	0.223996	-2.47416	0.0133549	0.207063	Itgb5
ENSMUSG00000036036	18.6434	13.3897	10.7468	14.2599	5.82342	3.16877	5.24075	4.74432	9.50213	1.57448	0.636371	2.47416	0.0133551	0.207063	Zfp57
ENSMUSG00000064363	2084.77	1938.82	2148.28	2057.29	2001.32	2596.28	3583.8	2727.13	2392.21	-0.407082	0.164626	-2.47277	0.0134072	0.207609	mt-Nd4
ENSMUSG00000022536	185.337	155.32	184.845	175.167	124.233	138.37	124.031	128.878	152.023	0.441514	0.178751	2.46999	0.0135117	0.208966	Glyr1
ENSMUSG00000020520	59.2201	55.344	40.8378	51.8006	81.5279	78.1631	78.6113	79.4341	65.6174	-0.614954	0.249148	-2.46823	0.0135784	0.209735	Galnt10
ENSMUSG00000037029	104.184	84.8013	101.02	96.6682	62.1165	61.263	72.4971	65.2922	80.9802	0.559604	0.226799	2.4674	0.0136099	0.20996	Zfp146
ENSMUSG00000032336	233.59	223.161	265.446	240.732	183.438	186.958	179.932	183.443	212.088	0.391131	0.158616	2.4659	0.0136668	0.210574	Nptn
ENSMUSG00000021557	44.9634	56.2366	42.9872	48.0624	65.0282	79.2194	80.3582	74.8686	61.4655	-0.63343	0.256933	-2.46535	0.013688	0.210639	Agtpbp1
ENSMUSG00000029392	1.09667	0.892645	4.29872	2.09601	6.79399	13.7314	7.86113	9.46216	5.77908	-2.1978	0.891673	-2.46481	0.0137087	0.210694	Rilpl1
ENSMUSG00000044641	117.344	108.01	131.111	118.821	95.1159	80.2756	73.3705	82.9207	100.871	0.518317	0.21056	2.46161	0.0138315	0.212251	Pard6b
ENSMUSG00000003534	35.0934	54.4513	39.7631	43.1026	66.9693	84.5007	58.5217	69.9972	56.5499	-0.685306	0.278435	-2.46128	0.0138443	0.212251	Ddr1
ENSMUSG00000029439	143.664	132.111	151.53	142.435	165.967	197.52	213.124	192.204	167.319	-0.435277	0.176943	-2.45999	0.0138942	0.212259	Sfswap
ENSMUSG00000033961	10.9667	11.6044	7.52275	10.0313	2.91171	1.05626	3.49383	2.48727	6.25927	1.98875	0.808477	2.45987	0.0138987	0.212259	Zfp446
ENSMUSG00000022635	60.3168	53.5587	50.5099	54.7951	73.7633	86.6132	87.3459	82.5741	68.6846	-0.593126	0.241134	-2.45974	0.0139037	0.212259	Zcrb1
ENSMUSG00000005958	8.77335	11.6044	9.67211	10.0166	16.4997	27.4627	24.4568	22.8064	16.4115	-1.17758	0.478792	-2.45949	0.0139135	0.212259	Ephb3
ENSMUSG00000021509	6.58001	9.81909	4.29872	6.89927	18.4408	13.7314	21.8365	18.0029	12.4511	-1.36935	0.557333	-2.45698	0.0140111	0.213316	Slc25a48
ENSMUSG00000042292	115.15	105.332	113.916	111.466	163.056	133.089	163.337	153.16	132.313	-0.462475	0.188241	-2.45682	0.0140174	0.213316	Mrtfa
ENSMUSG00000027331	96.5068	108.01	82.7503	95.7557	134.909	137.314	131.019	134.414	115.085	-0.484688	0.197522	-2.45385	0.0141338	0.214693	Knstrn
ENSMUSG00000066724	33.9967	24.1014	11.8215	23.3065	57.2636	31.6877	43.6729	44.2081	33.7573	-0.926817	0.377734	-2.45362	0.0141426	0.214693	NA
ENSMUSG00000034161	21.9334	31.2426	30.091	27.7557	38.8228	53.8692	51.5341	48.0753	37.9155	-0.786248	0.320951	-2.44974	0.0142958	0.216276	Scx
ENSMUSG00000047501	166.694	153.535	151.53	157.253	232.937	176.395	222.732	210.688	183.97	-0.42491	0.173455	-2.44969	0.0142981	0.216276	Cldn4
ENSMUSG00000028249	183.144	143.716	153.679	160.18	133.939	108.795	103.068	115.267	137.723	0.47302	0.193155	2.44892	0.0143285	0.216276	Sdcbp
ENSMUSG00000022096	13.16	42.847	19.3442	25.1171	54.3519	58.0942	34.9383	49.1282	37.1226	-0.940637	0.384104	-2.44892	0.0143287	0.216276	Hr
ENSMUSG00000017615	243.46	222.269	258.998	241.576	207.702	171.114	169.451	182.756	212.166	0.401229	0.163849	2.44877	0.0143344	0.216276	Tnfaip1
ENSMUSG00000097352	38.3834	38.3837	31.1657	35.9776	22.3231	11.6188	22.7099	18.884	27.4308	0.920003	0.37631	2.4448	0.0144932	0.218307	NA
ENSMUSG00000037674	194.11	200.845	190.218	195.058	140.733	143.651	156.349	146.911	170.984	0.408372	0.167124	2.44352	0.0145446	0.218307	Rfx7
ENSMUSG00000023764	27.4167	15.175	25.7923	22.7947	18.4408	59.1505	58.5217	45.371	34.0828	-1.00401	0.41089	-2.44351	0.0145452	0.218307	Sfi1
ENSMUSG00000020571	250.04	228.517	285.865	254.807	244.584	153.157	151.982	183.241	219.024	0.47463	0.194282	2.443	0.0145659	0.218307	Pdia6
ENSMUSG00000026028	168.887	170.495	173.023	170.802	123.262	107.738	144.121	125.04	147.921	0.4458	0.182524	2.44242	0.014589	0.218307	Trak2
ENSMUSG00000042742	33.9967	32.1352	33.315	33.149	18.4408	15.8439	18.3426	17.5424	25.3457	0.914065	0.374256	2.44235	0.0145918	0.218307	Samtor
ENSMUSG00000038780	222.624	184.777	182.695	196.699	262.054	239.771	269.025	256.95	226.824	-0.388411	0.159033	-2.44233	0.0145927	0.218307	Smurf1
ENSMUSG00000099034	2.19334	0.892645	1.07468	1.38689	0.97057	9.50632	14.8488	8.4419	4.91439	-2.63714	1.08007	-2.44164	0.0146207	0.218461	NA
ENSMUSG00000007892	1240.33	1408.59	1398.16	1349.03	1235.54	1105.9	860.357	1067.26	1208.15	0.338964	0.138953	2.43943	0.0147106	0.21954	Rplp1
ENSMUSG00000033099	89.9268	91.9424	79.5262	87.1318	129.086	101.401	142.374	124.287	105.709	-0.514663	0.21102	-2.43893	0.0147309	0.219577	Nol12
ENSMUSG00000026667	220.43	210.664	254.699	228.598	172.761	147.876	192.161	170.933	199.765	0.41487	0.170213	2.43736	0.0147949	0.220266	Uhmk1
ENSMUSG00000029781	119.537	136.575	140.783	132.298	109.674	89.782	82.9786	94.145	113.222	0.493204	0.202427	2.43646	0.014832	0.220552	Fkbp9
ENSMUSG00000100131	799.471	706.082	794.188	766.58	788.103	926.339	1312.81	1009.08	887.832	-0.397939	0.163521	-2.43356	0.0149511	0.222056	NA
ENSMUSG00000032549	29.6101	29.4573	17.1949	25.4207	5.82342	14.7876	13.9753	11.5288	18.4748	1.1447	0.470734	2.43174	0.0150266	0.222727	Rab6b
ENSMUSG00000030199	84.4435	108.903	84.8996	92.7486	55.3225	65.488	67.2563	62.6889	77.7188	0.569192	0.234081	2.4316	0.0150323	0.222727	Etv6
ENSMUSG00000021196	115.15	96.4057	121.439	110.998	53.3814	85.5569	85.5989	74.8457	92.922	0.565212	0.232606	2.42991	0.0151026	0.2235	Pfkp
ENSMUSG00000103933	15.3534	20.5308	30.091	21.9917	8.73513	10.5626	9.60804	9.63525	15.8135	1.1917	0.490578	2.42917	0.0151333	0.223687	NA
ENSMUSG00000022885	57.0268	55.344	38.6884	50.3531	32.9994	23.2377	32.318	29.5183	39.9357	0.767125	0.315924	2.42819	0.0151744	0.224026	St6gal1
ENSMUSG00000050565	217.14	246.37	214.936	226.149	190.232	154.214	169.451	171.299	198.724	0.401683	0.165514	2.42688	0.0152292	0.22433	Tor1aip2
ENSMUSG00000109511	154.63	199.952	180.546	178.376	155.291	120.413	113.55	129.751	154.064	0.462731	0.190673	2.42683	0.0152313	0.22433	Nup62
ENSMUSG00000071415	927.782	851.583	786.665	855.343	1258.83	972.814	983.514	1071.72	963.531	-0.325458	0.134176	-2.42561	0.0152827	0.22482	Rpl23
ENSMUSG00000008540	1.09667	0	4.29872	1.79846	7.76456	8.45007	9.60804	8.60756	5.20301	-2.3184	0.956175	-2.42466	0.0153228	0.225128	Mgst1
ENSMUSG00000018841	10.9667	5.35587	12.8961	9.73957	16.4997	27.4627	22.7099	22.2241	15.9818	-1.20862	0.498703	-2.42352	0.015371	0.225128	Rad51d
ENSMUSG00000022841	310.357	296.358	282.641	296.452	274.671	214.42	179.932	223.008	259.73	0.412227	0.1701	2.42345	0.015374	0.225128	Ap2m1
ENSMUSG00000105966	2.19334	3.57058	4.29872	3.35421	6.79399	11.6188	16.5957	11.6695	7.51186	-1.79932	0.742483	-2.42339	0.0153765	0.225128	NA
ENSMUSG00000012609	49.3501	57.1293	53.7339	53.4044	78.6162	86.6132	75.9909	80.4068	66.9056	-0.585629	0.241826	-2.4217	0.0154481	0.225909	Ttll5
ENSMUSG00000001833	460.601	503.452	456.739	473.597	392.11	372.859	379.954	381.641	427.619	0.312338	0.129005	2.42113	0.0154724	0.225996	Septin7
ENSMUSG00000026643	195.207	208.879	179.471	194.519	143.644	154.214	142.374	146.744	170.632	0.409406	0.16916	2.42023	0.0155108	0.22629	Nmt2
ENSMUSG00000039230	50.4468	46.4175	56.958	51.2741	62.1165	88.7257	84.7255	78.5226	64.8983	-0.617679	0.255413	-2.41836	0.0155907	0.227187	Tbcd
ENSMUSG00000075470	244.557	249.048	227.832	240.479	327.082	346.453	264.658	312.731	276.605	-0.376105	0.155618	-2.41684	0.0156558	0.227866	Alg10b
ENSMUSG00000030102	137.084	173.173	192.368	167.541	102.88	118.301	139.753	120.312	143.926	0.47641	0.197377	2.4137	0.0157914	0.229569	Itpr1
ENSMUSG00000040661	193.014	171.388	189.143	184.515	118.41	157.382	134.513	136.768	160.642	0.432443	0.179205	2.41313	0.0158164	0.229663	Rad54l2
ENSMUSG00000032068	39.4801	56.2366	64.4807	53.3991	35.9111	29.5752	30.5711	32.0191	42.7091	0.739748	0.307011	2.40951	0.0159739	0.231594	Plet1
ENSMUSG00000027173	51.5434	81.2307	48.3606	60.3782	109.674	90.8382	79.4847	93.3325	76.8553	-0.616333	0.255823	-2.40922	0.0159868	0.231594	Depdc7
ENSMUSG00000082128	25.2234	27.672	30.091	27.6621	16.4997	9.50632	14.8488	13.6183	20.6402	1.01449	0.421258	2.40823	0.0160299	0.231945	Gm11824
ENSMUSG00000026427	54.8334	52.666	58.0327	55.1774	75.7045	89.782	81.2316	82.2394	68.7084	-0.576029	0.239283	-2.40732	0.0160702	0.232256	Eif2d
ENSMUSG00000050708	617.424	623.959	520.145	587.176	966.688	682.343	645.486	764.839	676.007	-0.380685	0.158329	-2.40439	0.0161995	0.233852	Ftl1
ENSMUSG00000038886	87.7335	64.2704	73.0782	75.0274	40.7639	49.6441	55.0279	48.4787	61.753	0.623551	0.259408	2.40374	0.0162282	0.233993	Man2a2
ENSMUSG00000025579	63.6068	66.9484	62.3314	64.2955	91.2336	106.682	84.7255	94.2137	79.2546	-0.546621	0.227652	-2.40113	0.0163445	0.235395	Gaa
ENSMUSG00000027601	134.89	152.642	118.215	135.249	94.1453	103.513	95.207	97.6219	116.435	0.474737	0.197828	2.39975	0.0164065	0.236013	Mtfr1
ENSMUSG00000033228	331.194	409.724	322.404	354.441	454.227	484.823	416.64	451.896	403.168	-0.3468	0.144607	-2.39823	0.0164745	0.2367	Scaf11
ENSMUSG00000001473	369.577	370.448	362.167	367.397	344.552	198.577	278.633	273.921	320.659	0.42174	0.175884	2.39783	0.0164925	0.2367	Tubb6
ENSMUSG00000034617	33.9967	31.2426	38.6884	34.6426	61.1459	53.8692	52.4075	55.8075	45.2251	-0.69121	0.288478	-2.39606	0.0165724	0.23757	Mtrr
ENSMUSG00000057421	144.76	137.467	134.335	138.854	127.145	68.6568	92.5866	96.1294	117.492	0.527471	0.220426	2.39296	0.016713	0.239142	Las1l
ENSMUSG00000052565	874.045	823.019	828.577	841.88	789.074	662.274	556.393	669.247	755.564	0.331677	0.138631	2.39252	0.016733	0.239142	H1f3
ENSMUSG00000039497	32.9001	52.666	36.5391	40.7017	24.2643	27.4627	16.5957	22.7742	31.738	0.855294	0.357565	2.392	0.0167568	0.239142	Dse
ENSMUSG00000022479	13.16	6.24851	5.37339	8.26064	17.4703	22.1814	19.2161	19.6226	13.9416	-1.2607	0.527061	-2.39194	0.0167595	0.239142	Vdr
ENSMUSG00000028184	284.037	303.499	369.69	319.075	230.025	253.502	256.797	246.775	282.925	0.369917	0.154738	2.39061	0.0168205	0.239736	Adgrl2
ENSMUSG00000021273	99.7968	113.366	78.4516	97.2048	179.555	137.314	108.309	141.726	119.465	-0.538092	0.225281	-2.38854	0.0169157	0.240815	Fdft1
ENSMUSG00000009376	432.087	390.978	401.93	408.332	360.082	308.427	303.964	324.158	366.245	0.332486	0.139253	2.38763	0.0169572	0.241128	Met
ENSMUSG00000029063	248.944	296.358	309.508	284.936	270.789	180.62	182.553	211.321	248.129	0.432059	0.181089	2.3859	0.0170376	0.241908	Nadk
ENSMUSG00000028277	145.857	137.467	125.737	136.354	117.439	68.6568	99.5743	95.2234	115.789	0.513953	0.215466	2.38531	0.0170649	0.241908	Ube2j1
ENSMUSG00000029545	25.2234	23.2088	23.6429	24.025	46.5874	46.4754	33.1914	42.0847	33.0549	-0.805662	0.337779	-2.38518	0.0170708	0.241908	Acads
ENSMUSG00000038736	111.86	126.756	105.319	114.645	155.291	138.37	177.312	156.991	135.818	-0.45325	0.190068	-2.38468	0.0170942	0.241962	Nudcd1
ENSMUSG00000058756	25.2234	21.4235	21.4936	22.7135	36.8817	43.3066	39.3056	39.8313	31.2724	-0.811876	0.340711	-2.38289	0.0171775	0.242512	Thra
ENSMUSG00000052373	1.09667	4.46322	0	1.8533	7.76456	6.33755	13.1019	9.068	5.46065	-2.22016	0.931835	-2.38257	0.0171923	0.242512	Mpp3
ENSMUSG00000116165	21.9334	36.5984	16.1202	24.884	55.3225	40.1378	40.1791	45.2131	35.0486	-0.844093	0.354344	-2.38213	0.0172129	0.242512	Pdxp
ENSMUSG00000040701	30.7067	21.4235	20.4189	24.183	39.7934	48.5879	38.4322	42.2711	33.2271	-0.80817	0.33928	-2.38201	0.0172182	0.242512	Ap1g2
ENSMUSG00000069268	75.6701	63.3778	56.958	65.3353	144.615	96.1195	66.3829	102.372	83.8539	-0.646274	0.271346	-2.38174	0.0172312	0.242512	H2bc7
ENSMUSG00000032604	220.43	199.952	220.309	213.564	185.379	155.27	143.247	161.299	187.431	0.40466	0.170161	2.37811	0.0174018	0.244635	Qars1
ENSMUSG00000038708	286.231	287.432	289.089	287.584	214.496	218.645	242.821	225.321	256.452	0.350646	0.147537	2.37666	0.0174703	0.245319	Golga4
ENSMUSG00000001517	327.904	334.742	295.537	319.394	267.877	246.108	241.075	251.687	285.54	0.344838	0.145139	2.37592	0.0175051	0.24532	Foxm1
ENSMUSG00000005410	376.157	391.871	398.706	388.911	571.666	470.035	433.235	491.645	440.278	-0.337453	0.14205	-2.37558	0.0175213	0.24532	Mcm5
ENSMUSG00000078954	16.45	22.3161	17.1949	18.6537	39.7934	24.2939	41.0526	35.0466	26.8501	-0.907665	0.38211	-2.3754	0.0175299	0.24532	Arhgap8
ENSMUSG00000087400	3.29001	0.892645	2.14936	2.11067	3.88228	9.50632	13.9753	9.12131	5.61599	-2.1544	0.907126	-2.37498	0.0175499	0.245322	NA
ENSMUSG00000023015	229.204	265.116	263.296	252.539	365.905	338.003	277.76	327.222	289.881	-0.371075	0.156431	-2.37213	0.0176859	0.246944	Racgap1
ENSMUSG00000053580	98.7002	82.1233	103.169	94.6642	113.557	125.695	159.843	133.031	113.848	-0.497722	0.209987	-2.37025	0.017776	0.247776	Tanc2
ENSMUSG00000034401	12.0634	10.7117	15.0455	12.6069	5.82342	3.16877	3.49383	4.16201	8.38444	1.59389	0.672609	2.36971	0.017802	0.247776	Spata6
ENSMUSG00000041390	74.5735	69.6263	65.5554	69.9184	33.97	61.263	38.4322	44.555	57.2367	0.65803	0.277693	2.36963	0.0178057	0.247776	Mdfic
ENSMUSG00000027611	81.1535	83.9086	85.9743	83.6788	56.2931	30.6315	71.6236	52.8494	68.2641	0.652103	0.275282	2.36886	0.0178432	0.248019	Procr
ENSMUSG00000030058	193.014	228.517	258.998	226.843	195.085	148.932	165.084	169.7	198.272	0.418221	0.176603	2.36815	0.0178775	0.248216	Copg1
ENSMUSG00000097530	18.6434	20.5308	17.1949	18.7897	35.9111	30.6315	36.6853	34.4093	26.5995	-0.871387	0.368078	-2.3674	0.0179137	0.248439	NA
ENSMUSG00000048490	143.664	135.682	153.679	144.342	86.3807	105.626	120.537	104.181	124.261	0.466725	0.197201	2.36674	0.0179454	0.248599	Nrip1
ENSMUSG00000021486	352.031	353.487	384.735	363.418	318.347	235.546	295.229	283.041	323.229	0.358417	0.151535	2.36525	0.0180179	0.249326	Prelid1
ENSMUSG00000024974	277.457	315.104	300.91	297.824	384.346	380.253	357.245	373.948	335.886	-0.326424	0.138039	-2.36472	0.0180437	0.249403	Smc3
ENSMUSG00000029389	41.6734	33.0279	26.867	33.8561	44.6462	57.0379	64.6359	55.44	44.6481	-0.71541	0.302729	-2.3632	0.0181177	0.249991	Ddx55
ENSMUSG00000022558	98.7002	84.8013	88.1237	90.5417	118.41	124.638	132.766	125.271	107.906	-0.471708	0.199621	-2.36302	0.0181267	0.249991	Mroh1
ENSMUSG00000039285	98.7002	92.8351	80.6009	90.7121	63.0871	58.0942	65.5094	62.2302	76.4711	0.541976	0.229599	2.36053	0.0182487	0.251392	Azi2
ENSMUSG00000033031	180.95	185.67	185.919	184.18	146.556	128.864	142.374	139.264	161.722	0.402187	0.170466	2.35934	0.0183077	0.251924	Cip2a
ENSMUSG00000022313	17.5467	17.8529	20.4189	18.6062	37.8522	34.8565	29.6976	34.1355	26.3708	-0.874551	0.37087	-2.3581	0.0183685	0.25248	Utp23
ENSMUSG00000024120	199.594	219.591	198.816	206	257.201	263.008	271.646	263.952	234.976	-0.356237	0.151175	-2.35646	0.0184502	0.253321	Lrpprc
ENSMUSG00000074818	2.19334	2.67793	2.14936	2.34021	6.79399	15.8439	6.11421	9.58403	5.96212	-2.01279	0.854492	-2.35555	0.0184955	0.253662	Pdzd7
ENSMUSG00000102448	16.45	20.5308	18.2695	18.4168	3.88228	9.50632	9.60804	7.66555	13.0412	1.26651	0.537771	2.35511	0.0185174	0.25368	NA
ENSMUSG00000022864	46.0601	56.2366	49.4352	50.5773	32.9994	29.5752	30.5711	31.0486	40.8129	0.70707	0.300319	2.3544	0.0185528	0.253883	D16Ertd472e
ENSMUSG00000021360	74.5735	49.0955	77.3769	67.0153	39.7934	35.9128	49.7871	41.8311	54.4232	0.667257	0.283476	2.35384	0.0185805	0.253981	Gcnt2
ENSMUSG00000014791	18.6434	16.9603	11.8215	15.8084	29.1171	28.519	33.1914	30.2758	23.0421	-0.937478	0.398478	-2.35265	0.0186403	0.254169	Elmo3
ENSMUSG00000041124	76.7668	59.8072	77.3769	71.317	36.8817	51.7567	49.7871	46.1418	58.7294	0.624055	0.265318	2.35211	0.0186674	0.254169	Msantd4
ENSMUSG00000052942	82.2501	89.2645	119.289	96.9347	68.9105	64.4318	65.5094	66.2839	81.6093	0.546607	0.232475	2.35124	0.0187107	0.254169	Glis3
ENSMUSG00000030654	252.234	257.974	236.429	248.879	225.172	173.226	172.071	190.157	219.518	0.389156	0.165513	2.35121	0.0187124	0.254169	Arl6ip1
ENSMUSG00000020471	80.0568	115.151	99.9451	98.3844	158.203	130.976	125.778	138.319	118.352	-0.485603	0.206535	-2.35119	0.0187136	0.254169	Pold2
ENSMUSG00000021012	282.94	297.251	308.433	296.208	246.525	239.771	212.25	232.849	264.528	0.348825	0.148366	2.35111	0.0187176	0.254169	Zc3h14
ENSMUSG00000004980	1283.1	1258.63	1193.97	1245.23	1137.51	1019.29	925.866	1027.55	1136.39	0.277668	0.118161	2.34991	0.0187781	0.254618	Hnrnpa2b1
ENSMUSG00000037343	142.567	133.004	120.364	131.978	171.791	175.339	179.059	175.396	153.687	-0.410631	0.174764	-2.34963	0.0187919	0.254618	Taf2
ENSMUSG00000031150	44.9634	22.3161	47.2859	38.1885	67.9399	61.263	56.7748	61.9926	50.0905	-0.712476	0.303282	-2.34922	0.018813	0.254625	Ccdc120
ENSMUSG00000059674	26.32	34.8132	19.3442	26.8258	41.7345	54.9254	42.7995	46.4865	36.6561	-0.778446	0.331622	-2.34739	0.0189055	0.255597	Cdh24
ENSMUSG00000021892	63.6068	60.6999	48.3606	57.5557	33.97	39.0816	35.8118	36.2878	46.9217	0.668319	0.284859	2.34614	0.018969	0.256174	Sh3bp5
ENSMUSG00000020823	176.564	176.744	164.426	172.578	135.88	144.707	103.068	127.885	150.231	0.437277	0.186457	2.3452	0.0190171	0.25629	Sec14l1
ENSMUSG00000046997	20.8367	16.9603	17.1949	18.3306	5.82342	10.5626	6.98767	7.79122	13.0609	1.24208	0.529694	2.3449	0.019032	0.25629	Spsb4
ENSMUSG00000041040	98.7002	78.5528	73.0782	83.4437	49.4991	53.8692	63.7625	55.7102	69.577	0.577583	0.24633	2.34475	0.0190398	0.25629	Fam117b
ENSMUSG00000022422	18.6434	15.175	10.7468	14.855	31.0582	30.6315	25.3303	29.0067	21.9309	-0.962947	0.411072	-2.34253	0.0191536	0.2573	Dscc1
ENSMUSG00000032846	43.8667	34.8132	47.2859	41.9886	23.2937	25.3502	24.4568	24.3669	33.1777	0.780519	0.333301	2.34178	0.0191918	0.2573	Zswim6
ENSMUSG00000028073	54.8334	61.5925	73.0782	63.168	41.7345	22.1814	50.6606	38.1922	50.6801	0.713968	0.305007	2.34083	0.019241	0.2573	Pear1
ENSMUSG00000019975	44.9634	47.3102	40.8378	44.3705	19.4114	32.744	26.2038	26.1197	35.2451	0.770742	0.329268	2.34078	0.0192437	0.2573	Ikbip
ENSMUSG00000034361	54.8334	45.5249	51.5846	50.6476	83.469	73.9381	69.8767	75.7613	63.2045	-0.584135	0.249602	-2.34027	0.0192699	0.2573	Cpne2
ENSMUSG00000038679	394.801	420.436	459.963	425.066	467.815	549.254	573.862	530.31	477.688	-0.319537	0.136543	-2.34019	0.019274	0.2573	Trps1
ENSMUSG00000030536	962.875	997.977	897.357	952.736	802.662	802.756	775.631	793.683	873.21	0.264194	0.1129	2.34006	0.0192808	0.2573	Iqgap1
ENSMUSG00000023830	558.204	523.09	542.713	541.336	463.933	422.503	439.35	441.929	491.632	0.291859	0.124742	2.33969	0.0192997	0.2573	Igf2r
ENSMUSG00000045302	104.184	112.473	127.887	114.848	159.174	155.27	150.235	154.893	134.87	-0.431427	0.184399	-2.33964	0.0193021	0.2573	Preb
ENSMUSG00000022387	109.667	153.535	152.604	138.602	164.026	211.252	191.287	188.855	163.729	-0.442295	0.18921	-2.33759	0.0194086	0.257957	Brd1
ENSMUSG00000040596	189.724	207.094	193.442	196.753	171.791	130.976	142.374	148.38	172.567	0.407472	0.174315	2.33756	0.0194103	0.257957	Pogk
ENSMUSG00000049932	527.498	519.519	560.982	536	521.196	361.24	370.346	417.594	476.797	0.359829	0.153939	2.33748	0.0194141	0.257957	H2ax
ENSMUSG00000033295	273.07	295.465	265.446	277.994	223.231	236.602	190.414	216.749	247.371	0.362718	0.155269	2.33606	0.0194883	0.258664	Ptprf
ENSMUSG00000009905	82.2501	93.7277	80.6009	85.5263	53.3814	61.263	61.1421	58.5955	72.0609	0.548252	0.234769	2.33529	0.0195284	0.258919	Kdsr
ENSMUSG00000020812	23.03	15.175	24.7176	20.9742	53.3814	28.519	33.1914	38.3639	29.6691	-0.883098	0.378289	-2.33446	0.0195719	0.25895	Snhg16
ENSMUSG00000022359	8.77335	24.9941	15.0455	16.271	21.3525	43.3066	34.9383	33.1992	24.7351	-1.0051	0.430553	-2.33444	0.0195726	0.25895	Ntaq1
ENSMUSG00000058126	559.301	549.869	486.83	532	478.491	367.578	426.248	424.106	478.053	0.3264	0.139916	2.33282	0.0196574	0.259793	Tpm3-rs7
ENSMUSG00000039976	40.5767	37.4911	47.2859	41.7846	73.7633	74.9943	48.9137	65.8904	53.8375	-0.655344	0.281109	-2.33128	0.0197385	0.260586	Tbc1d16
ENSMUSG00000094392	50.4468	40.169	39.7631	43.4596	26.2054	21.1252	28.8241	25.3849	34.4223	0.766915	0.329309	2.32886	0.0198666	0.261998	NA
ENSMUSG00000028691	459.504	424.899	435.245	439.883	708.516	470.035	518.834	565.795	502.839	-0.363907	0.156473	-2.32568	0.0200354	0.263941	Prdx1
ENSMUSG00000035227	107.474	106.225	144.007	119.235	107.733	70.7693	66.3829	81.6285	100.432	0.545821	0.234884	2.32378	0.020137	0.264655	Spcs2
ENSMUSG00000020415	49.3501	51.7734	54.8086	51.9774	84.4396	83.4444	65.5094	77.7978	64.8876	-0.578494	0.248959	-2.32366	0.020144	0.264655	Pttg1
ENSMUSG00000072582	38.3834	31.2426	45.1365	38.2542	65.9988	62.3192	52.4075	60.2418	49.248	-0.659621	0.283902	-2.32341	0.0201571	0.264655	Ptrh2
ENSMUSG00000024376	44.9634	39.2764	58.0327	47.4241	12.6174	33.8003	33.1914	26.5364	36.9803	0.833526	0.358803	2.32307	0.0201752	0.264655	Epb41l4a
ENSMUSG00000027314	18.6434	24.1014	11.8215	18.1887	6.79399	7.39381	8.73459	7.64079	12.9148	1.25581	0.541092	2.32088	0.0202934	0.265923	Dll4
ENSMUSG00000034285	61.4134	57.1293	44.0618	54.2015	85.4102	83.4444	73.3705	80.7417	67.4716	-0.571847	0.246515	-2.31973	0.0203557	0.266457	Nipsnap1
ENSMUSG00000036561	31.8034	40.169	39.7631	37.2452	60.1753	78.1631	43.6729	60.6705	48.9578	-0.693638	0.299138	-2.31879	0.0204064	0.266838	Ppp6r2
ENSMUSG00000025240	76.7668	77.6601	60.182	71.5363	53.3814	50.7004	36.6853	46.9223	59.2293	0.615869	0.265679	2.3181	0.0204441	0.266991	Sacm1l
ENSMUSG00000038299	400.284	461.497	498.651	453.477	395.993	358.072	328.42	360.828	407.153	0.330878	0.142759	2.31773	0.0204638	0.266991	Wdr36
ENSMUSG00000047832	173.274	181.207	141.858	165.446	139.762	109.851	117.043	122.219	143.832	0.438214	0.18912	2.31711	0.0204975	0.266991	Cdca4
ENSMUSG00000034595	240.17	227.624	270.819	246.205	202.849	135.201	210.504	182.851	214.528	0.424174	0.183079	2.31688	0.0205101	0.266991	Ppp1r18
ENSMUSG00000051223	658.001	755.178	651.255	688.145	654.164	489.048	497.871	547.028	617.586	0.331985	0.143319	2.31641	0.0205361	0.266991	Bzw1
ENSMUSG00000094483	675.548	629.315	669.525	658.129	579.43	429.897	566.875	525.401	591.765	0.323005	0.139455	2.31619	0.0205478	0.266991	Purb
ENSMUSG00000038301	54.8334	51.7734	54.8086	53.8052	29.1171	38.0253	34.0649	33.7358	43.7705	0.674328	0.291212	2.31559	0.0205808	0.26714	Snx10
ENSMUSG00000000916	31.8034	29.4573	23.6429	28.3012	44.6462	49.6441	46.2933	46.8612	37.5812	-0.725428	0.313607	-2.31318	0.020713	0.268096	Nsun5
ENSMUSG00000015094	50.4468	47.3102	47.2859	48.3476	66.9693	67.6005	82.9786	72.5161	60.4319	-0.588921	0.254601	-2.31311	0.0207164	0.268096	Npdc1
ENSMUSG00000000131	231.397	227.624	233.205	230.742	173.732	153.157	202.642	176.511	203.626	0.382796	0.165493	2.31306	0.0207196	0.268096	Xpo6
ENSMUSG00000065219	21.9334	33.0279	17.1949	24.052	11.6468	8.45007	13.9753	11.3574	17.7047	1.08248	0.468159	2.3122	0.0207668	0.268426	Snord32a
ENSMUSG00000051379	27.4167	24.1014	16.1202	22.5461	13.588	11.6188	6.11421	10.4403	16.4932	1.1242	0.486313	2.31168	0.0207951	0.268511	Flrt3
ENSMUSG00000024978	58.1234	43.7396	51.5846	51.1492	96.0864	81.3319	57.6483	78.3555	64.7524	-0.616633	0.266892	-2.31042	0.0208647	0.269006	Gpam
ENSMUSG00000028291	67.9935	85.6939	83.825	79.1708	55.3225	38.0253	62.889	52.0789	65.6249	0.598984	0.259282	2.31017	0.020879	0.269006	Akirin2
ENSMUSG00000035311	166.694	141.038	142.932	150.221	127.145	94.007	108.309	109.82	130.021	0.44863	0.194228	2.30981	0.0208987	0.269006	Gnptab
ENSMUSG00000055805	207.27	201.738	174.098	194.369	141.703	170.058	127.525	146.429	170.399	0.412872	0.178845	2.30854	0.0209689	0.269399	Fmnl1
ENSMUSG00000045349	58.1234	52.666	49.4352	53.4082	27.176	26.4065	43.6729	32.4185	42.9133	0.709553	0.307369	2.30847	0.0209729	0.269399	Sh2d5
ENSMUSG00000030934	73.4768	99.0836	92.4224	88.3276	67.9399	54.9254	58.5217	60.4624	74.395	0.5497	0.238239	2.30735	0.0210356	0.269924	Oat
ENSMUSG00000031683	97.6035	95.513	96.7211	96.6125	131.027	130.976	131.892	131.298	113.955	-0.443077	0.192161	-2.30576	0.021124	0.270707	Lsm6
ENSMUSG00000044471	120.634	116.044	150.455	129.044	64.0576	87.6694	115.297	89.0079	109.026	0.529932	0.22988	2.30525	0.0211523	0.270707	Lncpint
ENSMUSG00000015222	57.0268	52.666	55.8833	55.192	38.8228	31.6877	34.0649	34.8585	45.0253	0.660357	0.286495	2.30495	0.0211694	0.270707	Map2
ENSMUSG00000001588	35.0934	22.3161	25.7923	27.7339	41.7345	44.3628	52.4075	46.1683	36.9511	-0.746648	0.32397	-2.30469	0.0211842	0.270707	Acap1
ENSMUSG00000029098	13.16	8.92645	6.44807	9.51152	14.5586	29.5752	20.0895	21.4078	15.4596	-1.16943	0.507954	-2.30223	0.0213224	0.272191	Acox3
ENSMUSG00000020516	138.18	155.32	176.247	156.583	211.584	215.477	190.414	205.825	181.204	-0.393035	0.170778	-2.30144	0.0213669	0.272478	Rps6kb1
ENSMUSG00000079084	180.95	162.461	178.397	173.936	111.616	127.807	149.361	129.595	151.765	0.420559	0.182805	2.30058	0.0214153	0.272813	Ccdc82
ENSMUSG00000022436	16.45	28.5646	26.867	23.9605	40.7639	34.8565	49.7871	41.8025	32.8815	-0.799025	0.347408	-2.29996	0.0214505	0.272849	Sh3bp1
ENSMUSG00000019370	300.487	308.855	329.926	313.09	299.906	222.871	192.161	238.313	275.701	0.394878	0.171705	2.29975	0.0214623	0.272849	Calm3
ENSMUSG00000036402	104.184	109.795	128.961	114.313	86.3807	77.1069	82.1051	81.8642	98.0888	0.480012	0.208913	2.29766	0.0215809	0.274076	Gng12
ENSMUSG00000022272	345.451	342.776	339.599	342.608	461.021	354.903	483.896	433.273	387.941	-0.340642	0.148305	-2.29691	0.0216241	0.274304	Myo10
ENSMUSG00000023020	17.5467	13.3897	15.0455	15.3273	32.0288	22.1814	33.1914	29.1339	22.2306	-0.938121	0.408525	-2.29636	0.0216554	0.274304	Cox14
ENSMUSG00000001127	61.4134	48.2028	67.7048	59.107	79.5868	89.782	89.0928	86.1538	72.6304	-0.550089	0.239567	-2.29618	0.0216655	0.274304	Araf
ENSMUSG00000039943	37.2867	50.8808	62.3314	50.1663	26.2054	29.5752	34.9383	30.2397	40.203	0.727899	0.317105	2.29545	0.0217073	0.274551	Plcb4
ENSMUSG00000046897	80.0568	76.7675	76.3022	77.7088	120.351	109.851	96.9539	109.052	93.3803	-0.487686	0.212503	-2.29497	0.021735	0.274621	Zfp740
ENSMUSG00000040940	232.494	232.088	245.027	236.536	187.32	171.114	193.908	184.114	210.325	0.359488	0.156714	2.29391	0.0217958	0.274987	Arhgef1
ENSMUSG00000064358	1147.12	1249.7	1278.87	1225.23	1279.21	1367.85	2120.76	1589.27	1407.25	-0.375914	0.163891	-2.29369	0.0218085	0.274987	mt-Co3
ENSMUSG00000020720	161.21	164.247	165.501	163.652	258.172	197.52	192.161	215.951	189.802	-0.399543	0.174292	-2.29238	0.0218835	0.275529	Psmd12
ENSMUSG00000017286	26.32	24.9941	32.2404	27.8515	46.5874	46.4754	44.5464	45.8697	36.8606	-0.723093	0.315463	-2.29217	0.021896	0.275529	Glod4
ENSMUSG00000027134	106.377	133.004	118.215	119.199	153.35	149.989	178.186	160.508	139.853	-0.427704	0.186661	-2.29134	0.021944	0.275766	Lpcat4
ENSMUSG00000059791	13.16	15.175	11.8215	13.3855	17.4703	33.8003	29.6976	26.9894	20.1874	-1.00432	0.438363	-2.29107	0.0219596	0.275766	Nrm
ENSMUSG00000001672	2.19334	10.7117	5.37339	6.09282	17.4703	26.4065	7.86113	17.2459	11.6694	-1.4549	0.635473	-2.28948	0.0220513	0.27658	Marveld3
ENSMUSG00000053646	110.764	133.004	145.082	129.616	83.469	107.738	89.9662	93.7245	111.67	0.47141	0.20593	2.28918	0.0220691	0.27658	Plxnb1
ENSMUSG00000021143	131.6	157.106	140.783	143.163	88.3219	119.357	107.435	105.038	124.101	0.450637	0.196926	2.28836	0.0221168	0.276897	Pacs2
ENSMUSG00000037570	42.7701	40.169	42.9872	41.9754	72.7928	62.3192	57.6483	64.2534	53.1144	-0.614716	0.268726	-2.28751	0.0221658	0.277069	Mcrs1
ENSMUSG00000022390	245.654	222.269	206.338	224.754	333.876	280.965	255.05	289.964	257.359	-0.36712	0.1605	-2.28735	0.0221754	0.277069	Zc3h7b
ENSMUSG00000016757	101.99	108.903	109.617	106.837	158.203	116.188	164.21	146.201	126.519	-0.455412	0.199192	-2.2863	0.0222368	0.277473	Ttll12
ENSMUSG00000035790	13.16	9.81909	11.8215	11.6002	2.91171	4.22503	4.36729	3.83468	7.71744	1.59033	0.695677	2.28602	0.0222533	0.277473	Cep19
ENSMUSG00000016559	670.065	654.309	685.645	670.006	964.747	834.444	696.146	831.779	750.893	-0.311543	0.136343	-2.28499	0.0223133	0.277473	H3f3b
ENSMUSG00000038909	128.31	153.535	153.679	145.175	175.673	195.408	202.642	191.241	168.208	-0.396178	0.173414	-2.28457	0.0223378	0.277473	Kat7
ENSMUSG00000031805	33.9967	24.9941	26.867	28.6193	44.6462	50.7004	45.4198	46.9222	37.7707	-0.71764	0.314154	-2.28436	0.0223506	0.277473	Jak3
ENSMUSG00000056724	282.94	264.223	252.55	266.571	213.525	174.283	230.593	206.134	236.352	0.367638	0.160938	2.28435	0.0223511	0.277473	Nbeal2
ENSMUSG00000035248	131.6	116.044	114.991	120.878	71.8222	96.1195	92.5866	86.8428	103.861	0.476218	0.208497	2.28405	0.0223683	0.277473	Tut7
ENSMUSG00000038253	98.7002	91.0498	106.393	98.7144	78.6162	66.5443	62.889	69.3498	84.0321	0.508403	0.222637	2.28355	0.0223977	0.277473	Hoxa5
ENSMUSG00000046994	47.1567	51.7734	41.9125	46.9475	31.0582	20.0689	33.1914	28.1062	37.5269	0.734245	0.321565	2.28335	0.0224098	0.277473	Mars2
ENSMUSG00000065767	18.6434	30.3499	22.5683	23.8538	45.6168	38.0253	40.1791	41.2737	32.5638	-0.779749	0.341553	-2.28295	0.0224332	0.277484	NA
ENSMUSG00000029759	38.3834	32.1352	21.4936	30.6707	10.6763	15.8439	20.963	15.8277	23.2492	0.94777	0.415283	2.28222	0.0224761	0.277572	Pon3
ENSMUSG00000052144	172.177	157.998	166.575	165.583	129.086	117.245	128.398	124.91	145.247	0.404131	0.17709	2.28207	0.0224852	0.277572	Ppp4r2
ENSMUSG00000033350	70.1868	73.1969	65.5554	69.6464	52.4108	40.1378	46.2933	46.2806	57.9635	0.588852	0.258221	2.28041	0.0225831	0.278502	Chst2
ENSMUSG00000063317	164.5	185.67	177.322	175.831	147.527	132.032	119.664	133.074	154.453	0.404865	0.177667	2.27879	0.0226796	0.279413	Usp31
ENSMUSG00000087679	25.2234	23.2088	18.2695	22.2339	54.3519	34.8565	29.6976	39.6353	30.9346	-0.830792	0.364704	-2.27799	0.0227274	0.279638	Tmem250
ENSMUSG00000034485	167.79	177.636	191.293	178.906	132.968	148.932	125.778	135.893	157.4	0.39913	0.175232	2.27772	0.0227431	0.279638	Uaca
ENSMUSG00000033998	104.184	106.225	114.991	108.466	148.497	158.439	131.892	146.276	127.371	-0.429675	0.188798	-2.27584	0.0228555	0.280741	Kcnk1
ENSMUSG00000022437	129.407	110.688	78.4516	106.182	186.349	130.976	133.639	150.322	128.252	-0.501098	0.220475	-2.27281	0.0230374	0.282694	Samm50
ENSMUSG00000037071	185.337	266.901	212.786	221.675	337.758	329.553	227.973	298.428	260.051	-0.423356	0.186403	-2.27118	0.0231359	0.283361	Scd1
ENSMUSG00000028909	6.58001	17.8529	11.8215	12.0848	20.382	28.519	27.0772	25.3261	18.7054	-1.04484	0.460056	-2.27111	0.0231403	0.283361	Ptpru
ENSMUSG00000098934	13.16	7.14116	11.8215	10.7076	0.97057	3.16877	5.24075	3.1267	6.91712	1.74722	0.769435	2.27078	0.0231605	0.283361	Gvin-ps4
ENSMUSG00000057181	28.5134	21.4235	37.6138	29.1835	48.5285	62.3192	36.6853	49.1777	39.1806	-0.755731	0.332954	-2.26978	0.023221	0.283819	5730455P16Rik
ENSMUSG00000069833	12785	13938.7	13106.8	13276.8	11458.6	12153.3	9973.15	11195	12235.9	0.246185	0.108486	2.26928	0.0232513	0.283909	Ahnak
ENSMUSG00000063704	4.38667	1.78529	0	2.05732	5.82342	9.50632	10.4815	8.60375	5.33054	-2.0802	0.917183	-2.26803	0.0233272	0.284555	Mapk15
ENSMUSG00000019124	41.6734	36.5984	41.9125	40.0614	26.2054	15.8439	27.0772	23.0422	31.5518	0.785902	0.346909	2.26544	0.0234855	0.285422	Scrn1
ENSMUSG00000030064	1.09667	1.78529	3.22404	2.03533	6.79399	8.45007	9.60804	8.28403	5.15968	-2.03154	0.896796	-2.26533	0.0234924	0.285422	Frmd4b
ENSMUSG00000081051	106.377	124.97	97.7958	109.714	157.232	129.92	159.843	148.998	129.356	-0.439729	0.19416	-2.26477	0.0235268	0.285422	Gm15427
ENSMUSG00000039509	129.407	162.461	164.426	152.098	223.231	191.183	187.794	200.736	176.417	-0.397873	0.175686	-2.26469	0.0235317	0.285422	Nup133
ENSMUSG00000022330	9.87002	13.3897	4.29872	9.18614	18.4408	20.0689	23.5834	20.6977	14.9419	-1.15451	0.509896	-2.26421	0.0235612	0.285422	Osr2
ENSMUSG00000059895	25.2234	22.3161	25.7923	24.4439	45.6168	26.4065	55.0279	42.3504	33.3972	-0.804685	0.355408	-2.26412	0.0235669	0.285422	Ptp4a3
ENSMUSG00000035621	274.167	257.082	289.089	273.446	257.201	175.339	194.781	209.107	241.276	0.385329	0.170232	2.26355	0.0236017	0.285422	Midn
ENSMUSG00000029082	4.38667	0	2.14936	2.17868	10.6763	10.5626	5.24075	8.82654	5.50261	-2.07339	0.91613	-2.2632	0.0236233	0.285422	Bst1
ENSMUSG00000028671	32.9001	41.0617	49.4352	41.1323	18.4408	24.2939	28.8241	23.853	32.4926	0.782516	0.345799	2.26292	0.0236407	0.285422	Gale
ENSMUSG00000028414	70.1868	99.9762	58.0327	76.0652	56.2931	48.5879	45.4198	50.1003	63.0827	0.611191	0.270096	2.26287	0.0236438	0.285422	Fktn
ENSMUSG00000081631	12.0634	23.2088	21.4936	18.9219	8.73513	5.28129	10.4815	8.16598	13.5439	1.20548	0.53283	2.26241	0.0236718	0.285422	NA
ENSMUSG00000049739	97.6035	84.8013	76.3022	86.2357	54.3519	66.5443	57.6483	59.5148	72.8752	0.536623	0.237197	2.26235	0.0236755	0.285422	Zfp646
ENSMUSG00000035941	156.824	162.461	171.949	163.745	123.262	130.976	117.917	124.052	143.898	0.402008	0.177754	2.2616	0.0237223	0.285645	Ibtk
ENSMUSG00000041836	126.117	116.936	135.41	126.154	86.3807	84.5007	103.942	91.6077	108.881	0.4564	0.20183	2.26131	0.0237402	0.285645	Ptpre
ENSMUSG00000071533	183.144	182.992	163.351	176.496	127.145	127.807	146.741	133.898	155.197	0.397181	0.17581	2.25915	0.0238742	0.286601	Pcnp
ENSMUSG00000036707	198.497	211.557	195.592	201.882	156.262	166.889	144.994	156.048	178.965	0.374607	0.165848	2.25874	0.0238997	0.286601	Cab39
ENSMUSG00000059878	48.2534	55.344	39.7631	47.7868	27.176	27.4627	33.1914	29.2767	38.5318	0.707402	0.31334	2.25762	0.0239696	0.286601	Zfp422
ENSMUSG00000078429	176.564	193.704	169.799	180.022	144.615	146.82	118.79	136.742	158.382	0.401362	0.177785	2.25756	0.0239729	0.286601	Ctdsp2
ENSMUSG00000017146	84.4435	80.338	95.6464	86.8093	128.115	103.513	127.525	119.718	103.264	-0.468412	0.207495	-2.25746	0.0239794	0.286601	Brca1
ENSMUSG00000030584	1.09667	3.57058	6.44807	3.70511	14.5586	11.6188	8.73459	11.6373	7.67122	-1.64558	0.728994	-2.25734	0.0239871	0.286601	Dpf1
ENSMUSG00000020794	92.1202	95.513	106.393	98.0088	65.0282	82.3881	59.3952	68.9372	83.473	0.512548	0.22711	2.25682	0.024019	0.286601	Ube2g1
ENSMUSG00000039585	133.794	135.682	144.007	137.828	109.674	110.907	83.852	101.478	119.653	0.4455	0.197415	2.25667	0.0240286	0.286601	Myo9a
ENSMUSG00000039814	7.67668	5.35587	2.14936	5.06064	14.5586	12.6751	13.9753	13.7363	9.39848	-1.44172	0.638967	-2.25633	0.0240497	0.286601	Xkr5
ENSMUSG00000017221	297.197	311.533	306.283	305.005	434.815	368.634	344.143	382.531	343.768	-0.325696	0.144349	-2.2563	0.0240516	0.286601	Psmd3
ENSMUSG00000026193	4507.31	4583.73	4701.72	4597.59	6235.91	5005.61	5204.94	5482.15	5039.87	-0.253892	0.112558	-2.25565	0.0240927	0.286814	Fn1
ENSMUSG00000020898	76.7668	88.3718	83.825	82.9879	121.321	128.864	97.8274	116.004	99.496	-0.477498	0.211913	-2.25327	0.0242421	0.288316	Ctc1
ENSMUSG00000037410	53.7368	33.9205	46.2112	44.6228	19.4114	16.9001	38.4322	24.9146	34.7687	0.819848	0.364142	2.25145	0.0243569	0.289402	Tbc1d2b
ENSMUSG00000040997	20.8367	16.9603	17.1949	18.3306	32.0288	29.5752	36.6853	32.7631	25.5469	-0.845002	0.37575	-2.24884	0.0245225	0.290321	Abhd4
ENSMUSG00000045455	36.1901	25.8867	23.6429	28.5732	20.382	9.50632	13.9753	14.6212	21.5972	0.957798	0.425926	2.24874	0.0245289	0.290321	NA
ENSMUSG00000066306	433.184	444.537	437.394	438.372	338.729	399.266	325.8	354.598	396.485	0.308047	0.137005	2.24844	0.024548	0.290321	Numa1
ENSMUSG00000014769	162.307	153.535	125.737	147.193	232.937	189.07	168.578	196.862	172.027	-0.417621	0.18574	-2.24841	0.02455	0.290321	Psmb1
ENSMUSG00000030643	30.7067	30.3499	21.4936	27.5167	18.4408	7.39381	15.7223	13.8523	20.6845	0.980985	0.436307	2.24838	0.0245517	0.290321	Rab30
ENSMUSG00000107176	92.1202	109.795	76.3022	92.7392	143.644	121.47	121.411	128.842	110.79	-0.468864	0.208632	-2.24733	0.0246189	0.290837	Gm9794
ENSMUSG00000032026	118.44	94.6204	103.169	105.41	77.6456	72.8818	75.1174	75.215	90.3124	0.483357	0.215195	2.24613	0.0246954	0.291285	Rexo2
ENSMUSG00000020048	822.501	960.486	976.883	919.957	897.777	587.28	691.779	725.612	822.784	0.342235	0.152375	2.246	0.0247039	0.291285	Hsp90b1
ENSMUSG00000002104	6.58001	3.57058	2.14936	4.09998	11.6468	9.50632	14.8488	12.0007	8.05032	-1.56559	0.69718	-2.2456	0.0247296	0.291309	Rapsn
ENSMUSG00000078377	64.7034	87.4792	64.4807	72.2211	141.703	88.7257	89.0928	106.507	89.3642	-0.554305	0.246943	-2.24467	0.0247894	0.291735	Gm4294
ENSMUSG00000040021	337.774	357.058	336.374	343.735	269.818	255.615	300.47	275.301	309.518	0.319258	0.142305	2.24348	0.0248658	0.292206	Lats1
ENSMUSG00000021245	19.74	36.5984	32.2404	29.5263	51.4402	38.0253	58.5217	49.3291	39.4277	-0.735812	0.328017	-2.24321	0.0248832	0.292206	Mlh3
ENSMUSG00000032712	123.924	126.756	132.186	127.622	160.144	179.564	164.21	167.973	147.797	-0.395385	0.176303	-2.24264	0.0249198	0.292206	Resf1
ENSMUSG00000046574	160.114	203.523	141.858	168.498	146.556	109.851	115.297	123.901	146.2	0.447246	0.199434	2.24258	0.0249239	0.292206	Prr12
ENSMUSG00000018707	1589.07	1534.46	1566.88	1563.47	1269.51	1479.82	1135.5	1294.94	1429.21	0.272597	0.121649	2.24086	0.0250354	0.293235	Dync1h1
ENSMUSG00000014873	42.7701	33.9205	25.7923	34.161	58.2342	57.0379	48.0402	54.4375	44.2992	-0.671191	0.299822	-2.23863	0.02518	0.294649	Surf2
ENSMUSG00000071537	30.7067	17.8529	30.091	26.2169	11.6468	15.8439	12.2284	13.2397	19.7283	0.981614	0.438637	2.23787	0.0252294	0.294715	Klrg2
ENSMUSG00000026786	208.367	254.404	234.28	232.35	202.849	127.807	190.414	173.69	203.02	0.418045	0.18681	2.23781	0.0252333	0.294715	Apbb1ip
ENSMUSG00000020496	157.92	165.139	148.306	157.122	277.583	195.408	166.831	213.274	185.198	-0.438615	0.196222	-2.2353	0.0253979	0.296333	Rnf187
ENSMUSG00000028070	35.0934	26.7793	13.9708	25.2812	37.8522	49.6441	43.6729	43.7231	34.5021	-0.788191	0.352664	-2.23496	0.0254199	0.296333	Naxe
ENSMUSG00000008475	251.137	258.867	263.296	257.767	231.966	154.214	206.136	197.439	227.603	0.382227	0.171216	2.23242	0.0255874	0.297636	Arpc5
ENSMUSG00000027342	347.644	347.239	323.478	339.454	509.549	370.747	404.411	428.236	383.845	-0.335289	0.150191	-2.23242	0.0255875	0.297636	Pcna
ENSMUSG00000051675	31.8034	33.0279	44.0618	36.2977	21.3525	21.1252	20.0895	20.8558	28.5767	0.798252	0.35766	2.23188	0.0256231	0.297636	Trim32
ENSMUSG00000040163	8.77335	7.14116	13.9708	9.96178	0.97057	2.11252	5.24075	2.77461	6.3682	1.80593	0.809179	2.2318	0.025628	0.297636	1700034J05Rik
ENSMUSG00000016128	65.8001	44.6322	63.4061	57.9461	82.4985	86.6132	82.9786	84.0301	70.9881	-0.543997	0.243797	-2.23136	0.0256576	0.297701	Stard13
ENSMUSG00000047735	28.5134	32.1352	17.1949	25.9478	16.4997	10.5626	12.2284	13.0969	19.5224	0.990528	0.444025	2.23079	0.0256948	0.297852	Samd9l
ENSMUSG00000042410	198.497	255.296	236.429	230.074	292.142	290.471	293.482	292.032	261.053	-0.341345	0.153145	-2.2289	0.0258205	0.299029	Agps
ENSMUSG00000026879	255.524	247.263	225.683	242.823	388.228	267.233	288.241	314.568	278.695	-0.373596	0.16768	-2.22803	0.0258785	0.299176	Gsn
ENSMUSG00000023025	281.844	333.849	361.092	325.595	434.815	389.759	395.677	406.75	366.173	-0.320403	0.143809	-2.22798	0.0258816	0.299176	Larp4
ENSMUSG00000034462	161.21	160.676	176.247	166.045	178.585	234.489	237.581	216.885	191.465	-0.386333	0.173451	-2.22733	0.025925	0.299397	Pkd2
ENSMUSG00000032381	47.1567	66.9484	70.9288	61.678	50.4696	36.969	30.5711	39.3366	50.5073	0.654879	0.29418	2.22611	0.0260066	0.300059	Ciao2a
ENSMUSG00000099492	16.45	24.9941	29.0163	23.4868	37.8522	45.4191	37.5587	40.2767	31.8817	-0.771531	0.346834	-2.2245	0.0261149	0.301027	Gm5525
ENSMUSG00000047676	354.224	378.481	364.316	365.674	345.523	279.908	234.96	286.797	326.236	0.35249	0.158768	2.22016	0.0264077	0.30412	Rpsa-ps10
ENSMUSG00000028247	17.5467	21.4235	26.867	21.9457	13.588	7.39381	10.4815	10.4878	16.2167	1.05935	0.477855	2.21689	0.0266305	0.3064	Coq3
ENSMUSG00000043613	66.8968	74.9822	89.1983	77.0258	21.3525	4.22503	42.7995	22.7923	49.9091	1.74975	0.789683	2.21577	0.0267073	0.30657	Mmp3
ENSMUSG00000004665	434.281	418.65	387.959	413.63	317.376	149.989	289.988	252.451	333.041	0.711107	0.320939	2.21571	0.0267117	0.30657	Cnn2
ENSMUSG00000029776	36.1901	54.4513	51.5846	47.4087	25.2348	25.3502	35.8118	28.7989	38.1038	0.716874	0.323601	2.2153	0.0267394	0.30657	Hibadh
ENSMUSG00000034685	5.48334	11.6044	10.7468	9.27817	28.1465	16.9001	16.5957	20.5475	14.9128	-1.13342	0.511691	-2.21505	0.0267567	0.30657	Fam171a2
ENSMUSG00000008305	57.0268	74.0895	73.0782	68.0648	48.5285	46.4754	41.926	45.6433	56.8541	0.581458	0.262525	2.21486	0.0267694	0.30657	Tle1
ENSMUSG00000025647	94.3135	83.9086	96.7211	91.6477	80.5573	62.3192	45.4198	62.7655	77.2066	0.548586	0.247766	2.21413	0.0268201	0.306867	Shisa5
ENSMUSG00000043895	57.0268	63.3778	80.6009	67.0018	59.2048	34.8565	34.9383	42.9999	55.0009	0.639542	0.288901	2.2137	0.0268492	0.306885	S1pr2
ENSMUSG00000070509	29.6101	23.2088	25.7923	26.2037	13.588	7.39381	18.3426	13.1081	19.6559	0.978355	0.442075	2.2131	0.0268908	0.306885	Rgma
ENSMUSG00000093803	38.3834	33.9205	39.7631	37.3557	23.2937	23.2377	19.2161	21.9158	29.6357	0.770458	0.348166	2.21291	0.0269041	0.306885	Ppp2r3d
ENSMUSG00000024911	40.5767	28.5646	30.091	33.0775	59.2048	49.6441	48.0402	52.2964	42.6869	-0.666449	0.301198	-2.21266	0.0269211	0.306885	Fibp
ENSMUSG00000032312	122.827	131.219	141.858	131.968	122.292	80.2756	82.9786	95.182	113.575	0.471438	0.21318	2.21145	0.0270045	0.307553	Csk
ENSMUSG00000026413	25.2234	22.3161	11.8215	19.787	35.9111	34.8565	34.9383	35.2353	27.5112	-0.828559	0.374896	-2.2101	0.027098	0.30831	Pkp1
ENSMUSG00000000711	96.5068	86.5866	106.393	96.4955	72.7928	49.6441	77.7378	66.7249	81.6102	0.523382	0.236849	2.20977	0.0271209	0.30831	Rab5b
ENSMUSG00000027187	62.5101	63.3778	68.7794	64.8891	99.9687	74.9943	102.195	92.3859	78.6375	-0.514076	0.232735	-2.20884	0.0271855	0.308729	Cat
ENSMUSG00000002949	89.9268	84.8013	85.9743	86.9008	113.557	153.157	98.7008	121.805	104.353	-0.483014	0.218704	-2.20852	0.0272077	0.308729	Timm44
ENSMUSG00000104814	5.48334	2.67793	7.52275	5.22801	12.6174	11.6188	16.5957	13.6107	9.41933	-1.41022	0.638704	-2.20794	0.0272483	0.308906	NA
ENSMUSG00000046623	35.0934	33.9205	24.7176	31.2438	63.0871	36.969	52.4075	50.8212	41.0325	-0.702938	0.318476	-2.20719	0.0273006	0.309215	Gjb4
ENSMUSG00000017404	915.718	898.893	846.847	887.153	1275.33	1004.5	971.286	1083.71	985.429	-0.2885	0.130785	-2.20592	0.0273898	0.309938	Rpl19
ENSMUSG00000009035	169.984	161.569	157.978	163.177	225.172	184.845	220.985	210.334	186.755	-0.368426	0.167044	-2.20556	0.0274146	0.309938	Tmem184b
ENSMUSG00000034903	66.8968	66.0557	79.5262	70.8262	113.557	86.6132	98.7008	99.6236	85.2249	-0.495617	0.224812	-2.20458	0.0274835	0.310279	Cobll1
ENSMUSG00000030835	222.624	254.404	232.131	236.386	228.084	165.833	140.627	178.181	207.284	0.410663	0.186291	2.20442	0.027495	0.310279	Nomo1
ENSMUSG00000096617	188.627	199.952	202.04	196.873	159.174	145.764	153.729	152.889	174.881	0.364583	0.165444	2.20367	0.0275478	0.31037	Gm5559
ENSMUSG00000022772	221.527	200.845	176.247	199.54	154.321	148.932	158.096	153.783	176.661	0.374855	0.170111	2.20359	0.0275533	0.31037	Senp5
ENSMUSG00000027381	94.3135	98.1909	81.6756	91.3933	59.2048	79.2194	53.281	63.9017	77.6475	0.52446	0.238121	2.2025	0.0276303	0.310954	Bcl2l11
ENSMUSG00000041426	13.16	8.92645	10.7468	10.9444	19.4114	26.4065	20.963	22.2603	16.6024	-1.03026	0.467918	-2.20179	0.0276803	0.310962	Hibch
ENSMUSG00000034614	3.29001	3.57058	1.07468	2.64509	6.79399	12.6751	8.73459	9.40123	6.02316	-1.80658	0.820632	-2.20145	0.0277041	0.310962	Pik3ip1
ENSMUSG00000021453	0	2.67793	5.37339	2.68378	5.82342	9.50632	13.9753	9.76836	6.22607	-1.86428	0.846949	-2.20117	0.0277242	0.310962	Gadd45g
ENSMUSG00000078249	666.775	812.307	861.892	780.325	737.633	549.254	585.217	624.035	702.18	0.322674	0.146599	2.20106	0.0277317	0.310962	Hmga1b
ENSMUSG00000050796	7.67668	9.81909	8.59743	8.69774	0.97057	5.28129	0.873459	2.37511	5.53642	1.92579	0.875287	2.20018	0.0277939	0.311377	B3galt6
ENSMUSG00000012296	125.02	122.292	124.663	123.992	163.056	178.508	148.488	163.35	143.671	-0.395926	0.179999	-2.1996	0.0278354	0.311444	Tjap1
ENSMUSG00000025885	37.2867	51.7734	22.5683	37.2095	63.0871	50.7004	66.3829	60.0568	48.6331	-0.681122	0.309712	-2.19921	0.0278629	0.311444	Myo5b
ENSMUSG00000064264	18.6434	12.497	10.7468	13.9624	5.82342	4.22503	6.11421	5.38755	9.67497	1.36131	0.61909	2.19889	0.0278854	0.311444	Zfp428
ENSMUSG00000043192	19.74	8.92645	16.1202	14.9289	8.73513	4.22503	4.36729	5.77582	10.3524	1.359	0.618099	2.19868	0.0279007	0.311444	Gpi-ps
ENSMUSG00000063358	356.417	351.702	352.495	353.538	307.671	301.034	238.454	282.386	317.962	0.326311	0.148445	2.19819	0.0279355	0.311551	Mapk1
ENSMUSG00000040102	112.957	96.4057	106.393	105.252	85.4102	74.9943	66.3829	75.5958	90.4238	0.477119	0.217234	2.19634	0.0280679	0.312456	Klhl42
ENSMUSG00000030754	175.467	165.139	156.903	165.836	155.291	100.345	112.676	122.771	144.304	0.432622	0.196994	2.19612	0.0280833	0.312456	Copb1
ENSMUSG00000014313	199.594	182.992	193.442	192.009	330.964	255.615	186.92	257.833	224.921	-0.424238	0.193204	-2.1958	0.0281063	0.312456	Cox6c
ENSMUSG00000089809	6.58001	3.57058	6.44807	5.53289	10.6763	11.6188	20.0895	14.1282	9.83055	-1.37927	0.628393	-2.19491	0.0281698	0.312456	A930011G23Rik
ENSMUSG00000032382	78.9601	121.4	98.8705	99.7434	68.9105	71.8256	70.7501	70.4954	85.1194	0.506745	0.230876	2.19488	0.0281725	0.312456	Snx1
ENSMUSG00000022639	33.9967	38.3837	26.867	33.0825	9.7057	25.3502	19.2161	18.0907	25.5866	0.880467	0.401183	2.19468	0.0281869	0.312456	NA
ENSMUSG00000053205	100.894	92.8351	108.543	100.757	55.3225	67.6005	88.2193	70.3808	85.5689	0.510987	0.232887	2.19414	0.0282257	0.312456	Styx
ENSMUSG00000039234	156.824	157.106	157.978	157.302	130.056	100.345	124.905	118.435	137.869	0.406549	0.185321	2.19376	0.0282527	0.312456	Sec24d
ENSMUSG00000072812	344.354	395.442	349.271	363.022	251.378	355.959	240.201	282.513	322.767	0.36599	0.166884	2.19308	0.0283015	0.312456	NA
ENSMUSG00000028630	44.9634	66.9484	36.5391	49.4836	27.176	32.744	31.4445	30.4548	39.9692	0.710141	0.323839	2.19288	0.0283157	0.312456	Dyrk2
ENSMUSG00000022297	157.92	170.495	153.679	160.698	206.731	216.533	196.528	206.598	183.648	-0.359625	0.164	-2.19284	0.0283191	0.312456	Fzd6
ENSMUSG00000022556	80.0568	87.4792	87.049	84.8617	107.733	114.076	125.778	115.862	100.362	-0.449433	0.204965	-2.19273	0.0283269	0.312456	Hsf1
ENSMUSG00000017756	84.4435	99.0836	101.02	94.849	63.0871	74.9943	64.6359	67.5724	81.2107	0.493252	0.224975	2.19247	0.0283453	0.312456	Slc12a7
ENSMUSG00000036606	536.271	500.774	543.788	526.944	720.163	648.543	564.254	644.32	585.632	-0.290037	0.132384	-2.19088	0.0284608	0.313449	Plxnb2
ENSMUSG00000019564	5.48334	6.24851	1.07468	4.26885	5.82342	12.6751	20.0895	12.8627	8.56577	-1.57865	0.721488	-2.18805	0.0286659	0.315427	Arid3a
ENSMUSG00000055839	139.277	130.326	170.874	146.826	219.349	178.508	180.806	192.887	169.857	-0.396299	0.181173	-2.1874	0.028713	0.315665	Elob
ENSMUSG00000001918	257.717	256.189	299.835	271.247	209.643	254.558	153.729	205.977	238.612	0.400711	0.183243	2.18677	0.0287591	0.31589	Slc1a5
ENSMUSG00000022811	172.177	172.28	199.89	181.449	118.41	142.595	152.855	137.953	159.701	0.393262	0.179926	2.18569	0.0288386	0.316326	Zfp148
ENSMUSG00000029762	47.1567	49.0955	32.2404	42.8309	31.0582	25.3502	20.963	25.7905	34.3107	0.739188	0.338229	2.18546	0.0288549	0.316326	Akr1b8
ENSMUSG00000032324	84.4435	97.2983	104.244	95.3285	77.6456	62.3192	62.889	67.618	81.4732	0.496491	0.227234	2.18493	0.0288939	0.316326	Tspan3
ENSMUSG00000029032	28.5134	24.1014	25.7923	26.1357	12.6174	20.0689	7.86113	13.5158	19.8258	0.967777	0.442953	2.18483	0.0289012	0.316326	Arhgef16
ENSMUSG00000019854	111.86	139.253	147.231	132.781	88.3219	104.57	101.321	98.0709	115.426	0.439104	0.201188	2.18256	0.0290682	0.317872	Reps1
ENSMUSG00000037972	17.5467	30.3499	23.6429	23.8465	16.4997	10.5626	8.73459	11.9323	17.8894	1.01133	0.463808	2.18049	0.0292215	0.319266	Snn
ENSMUSG00000015087	96.5068	99.0836	111.767	102.452	132.968	132.032	144.994	136.665	119.559	-0.417765	0.191723	-2.17901	0.029331	0.320062	Rabl6
ENSMUSG00000059486	88.8302	86.5866	84.8996	86.7721	56.2931	49.6441	74.244	60.0604	73.4163	0.523784	0.2404	2.17881	0.0293461	0.320062	Kbtbd2
ENSMUSG00000051518	20.8367	31.2426	15.0455	22.3749	41.7345	28.519	48.0402	39.4312	30.9031	-0.80895	0.371433	-2.17791	0.0294125	0.320125	Rps19bp1
ENSMUSG00000053411	20.8367	19.6382	16.1202	18.865	41.7345	31.6877	27.0772	33.4998	26.1824	-0.824898	0.378764	-2.17787	0.0294159	0.320125	Cbx7
ENSMUSG00000031503	393.704	411.509	363.241	389.485	487.226	501.723	440.223	476.391	432.938	-0.288627	0.132539	-2.17768	0.0294296	0.320125	Col4a2
ENSMUSG00000000171	134.89	128.541	107.468	123.633	110.645	72.8818	83.852	89.1263	106.38	0.47137	0.21654	2.17682	0.0294937	0.320539	Sdhd
ENSMUSG00000030401	8.77335	10.7117	13.9708	11.152	4.85285	2.11252	4.36729	3.77755	7.46476	1.5468	0.711274	2.17469	0.0296531	0.32188	Rtn2
ENSMUSG00000057193	162.307	196.382	192.368	183.685	158.203	125.695	137.133	140.344	162.015	0.389132	0.178954	2.17448	0.0296692	0.32188	Slc44a2
ENSMUSG00000117771	52.6401	65.1631	47.2859	55.0297	81.5279	76.0506	82.1051	79.8945	67.4621	-0.532281	0.244865	-2.17377	0.0297222	0.322083	Gm25432
ENSMUSG00000047407	276.36	282.968	282.641	280.656	208.673	222.871	241.075	224.206	252.431	0.323133	0.148667	2.17354	0.02974	0.322083	Tgif1
ENSMUSG00000056665	3.29001	3.57058	4.29872	3.71977	13.588	10.5626	8.73459	10.9617	7.34074	-1.55792	0.71704	-2.17271	0.0298018	0.32247	Them6
ENSMUSG00000023961	33.9967	49.9881	40.8378	41.6075	23.2937	25.3502	27.0772	25.2404	33.424	0.726045	0.33427	2.17203	0.0298534	0.322746	Enpp4
ENSMUSG00000112922	2.19334	3.57058	4.29872	3.35421	4.85285	8.45007	19.2161	10.8397	7.09694	-1.69972	0.782852	-2.1712	0.0299164	0.322909	NA
ENSMUSG00000057346	33.9967	28.5646	20.4189	27.6601	16.4997	14.7876	13.1019	14.7964	21.2282	0.905455	0.417042	2.17114	0.0299208	0.322909	Apol9a
ENSMUSG00000019132	291.714	248.155	271.894	270.588	229.055	212.308	202.642	214.668	242.628	0.332764	0.153438	2.16872	0.0301036	0.324034	BC005537
ENSMUSG00000041548	65.8001	66.9484	79.5262	70.7582	130.056	82.3881	90.8397	101.095	85.9265	-0.516748	0.238328	-2.16823	0.0301416	0.324034	Hspb8
ENSMUSG00000028028	27.4167	31.2426	27.9417	28.867	7.76456	19.0126	19.2161	15.3311	22.099	0.914033	0.421558	2.16822	0.0301416	0.324034	Alpk1
ENSMUSG00000022191	241.267	249.941	219.234	236.814	290.2	286.246	310.078	295.508	266.161	-0.319009	0.147138	-2.16809	0.0301516	0.324034	Drosha
ENSMUSG00000006920	19.74	16.0676	19.3442	18.384	23.2937	42.2503	33.1914	32.9118	25.6479	-0.842118	0.388425	-2.16803	0.0301561	0.324034	Ezh1
ENSMUSG00000021978	126.117	133.004	136.484	131.868	100.939	92.9507	102.195	98.6949	115.282	0.416939	0.19236	2.16749	0.0301971	0.324193	Extl3
ENSMUSG00000034714	9.87002	15.175	12.8961	12.647	33.97	16.9001	24.4568	25.109	18.878	-0.983707	0.454205	-2.16578	0.0303283	0.32529	Ttyh2
ENSMUSG00000002107	224.817	207.094	239.653	223.855	155.291	207.027	156.349	172.889	198.372	0.374579	0.172984	2.1654	0.0303572	0.32529	Celf2
ENSMUSG00000008393	122.827	154.428	146.156	141.137	111.616	106.682	99.5743	105.957	123.547	0.417356	0.192763	2.16512	0.0303783	0.32529	Carhsp1
ENSMUSG00000020601	13.16	11.6044	11.8215	12.1953	3.88228	2.11252	6.98767	4.32749	8.26139	1.46482	0.676688	2.1647	0.030411	0.325358	Trib2
ENSMUSG00000036943	73.4768	91.0498	75.2275	79.918	66.9693	47.5316	50.6606	55.0539	67.4859	0.540957	0.249951	2.16425	0.0304454	0.325444	Rab8b
ENSMUSG00000116953	24.1267	16.0676	15.0455	18.4133	19.4114	38.0253	43.6729	33.7032	26.0582	-0.880647	0.407335	-2.16197	0.0306202	0.32703	Ermardl2
ENSMUSG00000032434	70.1868	70.5189	65.5554	68.7537	48.5285	49.6441	42.7995	46.9907	57.8722	0.552549	0.255622	2.16158	0.0306502	0.327068	Cmtm6
ENSMUSG00000020472	106.377	115.151	91.3477	104.292	154.321	165.833	110.056	143.403	123.847	-0.452781	0.209535	-2.16089	0.0307041	0.327287	Zkscan17
ENSMUSG00000027227	9.87002	0.892645	3.22404	4.66223	18.4408	10.5626	10.4815	13.1616	8.91194	-1.53963	0.712585	-2.16063	0.0307237	0.327287	Sord
ENSMUSG00000031660	163.404	167.817	165.501	165.574	227.113	182.733	227.973	212.606	189.09	-0.362516	0.16789	-2.15925	0.0308304	0.328141	Brd7
ENSMUSG00000075028	18.6434	10.7117	6.44807	11.9344	28.1465	15.8439	28.8241	24.2715	18.103	-1.0373	0.480488	-2.15884	0.0308626	0.328201	Prdm11
ENSMUSG00000024936	3.29001	1.78529	4.29872	3.12467	3.88228	9.50632	17.4692	10.2859	6.7053	-1.75055	0.811753	-2.1565	0.0310447	0.329854	Kcnk7
ENSMUSG00000046798	159.017	140.145	168.725	155.962	127.145	128.864	94.3335	116.781	136.371	0.419231	0.194496	2.15547	0.031125	0.330423	Cldn12
ENSMUSG00000018167	12.0634	14.2823	16.1202	14.1553	22.3231	35.9128	22.7099	26.9819	20.5686	-0.922778	0.428274	-2.15464	0.0311897	0.330671	Stard3
ENSMUSG00000046442	5.48334	8.0338	6.44807	6.65507	9.7057	26.4065	13.1019	16.4047	11.5299	-1.28139	0.59476	-2.15446	0.0312042	0.330671	Ppm1e
ENSMUSG00000022892	481.438	416.865	430.946	443.083	375.611	357.015	356.371	362.999	403.041	0.286551	0.133023	2.15415	0.0312287	0.330671	App
ENSMUSG00000028552	229.204	216.913	217.085	221.067	177.614	188.014	155.476	173.701	197.384	0.349841	0.162486	2.15304	0.0313152	0.33127	Eps15
ENSMUSG00000044345	40.5767	41.9543	56.958	46.4963	69.881	70.7693	65.5094	68.7199	57.6081	-0.565544	0.262717	-2.15267	0.0313445	0.33127	Marveld1
ENSMUSG00000095649	12.0634	4.46322	15.0455	10.524	0.97057	4.22503	4.36729	3.18763	6.85583	1.70549	0.792367	2.1524	0.0313657	0.33127	NA
ENSMUSG00000007739	411.251	427.577	430.946	423.258	594.959	546.086	434.109	525.051	474.155	-0.309455	0.143797	-2.15202	0.0313955	0.331285	Cct4
ENSMUSG00000056204	55.9301	52.666	50.5099	53.0354	82.4985	80.2756	67.2563	76.6768	64.8561	-0.529791	0.246257	-2.15137	0.0314468	0.331285	Pgpep1
ENSMUSG00000018965	400.284	409.724	408.378	406.129	362.023	292.584	335.408	330.005	368.067	0.298466	0.138734	2.15136	0.0314476	0.331285	Ywhah
ENSMUSG00000020576	60.3168	70.5189	67.7048	66.1802	88.3219	96.1195	93.4601	92.6338	79.407	-0.482152	0.224252	-2.15005	0.0315516	0.331933	Nbas
ENSMUSG00000030967	95.4102	85.6939	101.02	94.0413	56.2931	68.6568	75.1174	66.6891	80.3652	0.491573	0.228666	2.14974	0.0315756	0.331933	Zranb1
ENSMUSG00000063882	92.1202	75.8748	70.9288	79.6413	65.9988	46.4754	51.5341	54.6694	67.1553	0.539865	0.251151	2.14956	0.0315897	0.331933	Uqcrh
ENSMUSG00000042524	105.28	90.1571	87.049	94.1621	108.704	158.439	120.537	129.227	111.694	-0.455137	0.21185	-2.14839	0.0316826	0.332627	Sun2
ENSMUSG00000074238	189.724	185.67	188.069	187.821	132.968	142.595	160.716	145.426	166.624	0.366928	0.170914	2.14686	0.0318045	0.333321	Ap1ar
ENSMUSG00000040675	235.784	216.913	227.832	226.843	165.967	193.295	177.312	178.858	202.851	0.3429	0.159733	2.14671	0.0318164	0.333321	Mthfd1l
ENSMUSG00000028080	167.79	146.394	188.069	167.418	213.525	216.533	212.25	214.103	190.76	-0.357879	0.166723	-2.14654	0.0318296	0.333321	Lrba
ENSMUSG00000032640	144.76	159.783	141.858	148.8	135.88	82.3881	110.056	109.441	129.121	0.441836	0.205934	2.14552	0.0319112	0.333893	Chsy1
ENSMUSG00000029094	494.598	544.513	562.057	533.723	465.874	424.616	434.109	441.533	487.628	0.273837	0.127786	2.14294	0.0321179	0.335358	Afap1
ENSMUSG00000058230	366.287	342.776	355.719	354.927	309.612	289.415	265.531	288.186	321.557	0.300785	0.14038	2.14265	0.0321415	0.335358	Arhgap35
ENSMUSG00000006676	243.46	233.873	217.085	231.473	179.555	180.62	189.541	183.239	207.356	0.336552	0.157074	2.14263	0.0321428	0.335358	Usp19
ENSMUSG00000020359	98.7002	85.6939	94.5717	92.9886	90.263	177.451	128.398	132.038	112.513	-0.50476	0.235603	-2.14242	0.0321598	0.335358	Phykpl
ENSMUSG00000010047	71.2835	74.9822	62.3314	69.5323	63.0871	33.8003	41.0526	45.98	57.7561	0.59654	0.278795	2.13971	0.0323784	0.337352	Hyal2
ENSMUSG00000095217	165.597	162.461	136.484	154.848	149.468	97.1758	93.4601	113.368	134.108	0.451304	0.210973	2.13916	0.0324229	0.337532	H2bc15
ENSMUSG00000057706	17.5467	18.7455	23.6429	19.9784	8.73513	6.33755	13.1019	9.39152	14.685	1.07136	0.501108	2.13799	0.0325177	0.338233	Mex3b
ENSMUSG00000037940	91.0235	66.0557	108.543	88.5406	145.586	100.345	124.905	123.612	106.076	-0.489799	0.229165	-2.13732	0.0325722	0.338516	Inpp4b
ENSMUSG00000001288	70.1868	56.2366	62.3314	62.9183	82.4985	132.032	66.3829	93.6379	78.2781	-0.569989	0.266748	-2.1368	0.0326139	0.338664	Rarg
ENSMUSG00000020399	8.77335	7.14116	13.9708	9.96178	2.91171	2.11252	4.36729	3.13051	6.54614	1.64349	0.769659	2.13535	0.0327328	0.339341	Havcr2
ENSMUSG00000101111	1194.27	1188.11	1343.35	1241.91	1314.15	1336.17	2063.98	1571.43	1406.67	-0.340397	0.159412	-2.13533	0.0327341	0.339341	NA
ENSMUSG00000030122	106.377	128.541	142.932	125.95	188.291	177.451	138.88	168.207	147.079	-0.414017	0.194099	-2.13302	0.0329229	0.340908	Ptms
ENSMUSG00000029798	32.9001	15.175	20.4189	22.8313	11.6468	10.5626	11.355	11.1881	17.0097	1.01696	0.476819	2.13281	0.0329404	0.340908	Herc6
ENSMUSG00000024985	58.1234	49.9881	70.9288	59.6801	72.7928	106.682	79.4847	86.3199	73	-0.533799	0.250648	-2.12968	0.0331982	0.343289	Tcf7l2
ENSMUSG00000031901	12.0634	17.8529	16.1202	15.3455	26.2054	24.2939	34.0649	28.1881	21.7668	-0.874508	0.410897	-2.12829	0.0333133	0.343454	Dus2
ENSMUSG00000035898	185.337	168.71	177.322	177.123	147.527	130.976	132.766	137.089	157.106	0.368274	0.173044	2.12821	0.0333195	0.343454	Uba6
ENSMUSG00000029068	117.344	108.01	113.916	113.09	121.321	160.551	170.324	150.732	131.911	-0.416769	0.195831	-2.12821	0.0333197	0.343454	Ccnl2
ENSMUSG00000028402	112.957	122.292	116.065	117.105	89.2925	86.6132	85.5989	87.1682	102.137	0.427483	0.200871	2.12814	0.0333253	0.343454	Mpdz
ENSMUSG00000058420	14.2567	8.0338	10.7468	11.0124	2.91171	3.16877	5.24075	3.77375	7.39309	1.52169	0.715215	2.1276	0.0333703	0.34346	Syt17
ENSMUSG00000032754	14.2567	17.8529	16.1202	16.0766	16.4997	43.3066	31.4445	30.4169	23.2468	-0.910902	0.428163	-2.12746	0.0333815	0.34346	Slc8b1
ENSMUSG00000038009	28.5134	29.4573	7.52275	21.8311	43.6757	36.969	37.5587	39.4011	30.6161	-0.841538	0.395637	-2.12704	0.0334165	0.343534	Dnajc22
ENSMUSG00000004815	19.74	16.9603	23.6429	20.1144	30.0877	40.1378	33.1914	34.4723	27.2934	-0.780833	0.367352	-2.12557	0.0335387	0.344407	Dgkq
ENSMUSG00000087174	9.87002	10.7117	16.1202	12.234	19.4114	30.6315	21.8365	23.9598	18.0969	-0.969179	0.456008	-2.12535	0.0335572	0.344407	5530601H04Rik
ENSMUSG00000081272	31.8034	51.7734	44.0618	42.5462	32.9994	24.2939	20.0895	25.7943	34.1703	0.732037	0.344513	2.12485	0.0335995	0.344555	NA
ENSMUSG00000040913	5.48334	14.2823	19.3442	13.0366	18.4408	33.8003	26.2038	26.1483	19.5925	-0.99475	0.46843	-2.12358	0.0337053	0.345353	Fbxw4
ENSMUSG00000024208	40.5767	62.4851	35.4644	46.1754	85.4102	62.3192	63.7625	70.4973	58.3364	-0.59901	0.282289	-2.12197	0.03384	0.346446	Uqcc2
ENSMUSG00000008855	52.6401	53.5587	45.1365	50.4451	58.2342	92.9507	72.4971	74.5607	62.5029	-0.558558	0.263277	-2.12156	0.0338749	0.346517	Hdac5
ENSMUSG00000031748	16.45	7.14116	11.8215	11.8042	2.91171	2.11252	6.98767	4.00397	7.90409	1.51841	0.715961	2.12079	0.0339391	0.346886	Gnao1
ENSMUSG00000067928	13.16	13.3897	5.37339	10.641	18.4408	26.4065	20.963	21.9368	16.2889	-1.03046	0.486037	-2.12013	0.0339951	0.347171	Zfp760
ENSMUSG00000054752	16.45	19.6382	12.8961	16.3281	2.91171	6.33755	11.355	6.86807	11.5981	1.23711	0.583746	2.11925	0.034069	0.347419	Fsd1l
ENSMUSG00000028961	160.114	225.839	208.488	198.147	264.966	266.177	233.213	254.785	226.466	-0.358151	0.169005	-2.11918	0.0340755	0.347419	Pgd
ENSMUSG00000007950	27.4167	24.9941	20.4189	24.2766	39.7934	41.1941	38.4322	39.8065	32.0415	-0.711752	0.336072	-2.11785	0.0341875	0.348273	Abhd8
ENSMUSG00000004843	75.6701	65.1631	98.8705	79.9012	47.5579	60.2067	56.7748	54.8465	67.3739	0.539109	0.254658	2.11699	0.0342605	0.348629	Chmp2b
ENSMUSG00000032557	50.4468	42.847	58.0327	50.4421	34.9405	22.1814	37.5587	31.5602	41.0012	0.663772	0.313577	2.11678	0.0342789	0.348629	Uba5
ENSMUSG00000021938	126.117	94.6204	85.9743	102.237	137.821	147.876	127.525	137.741	119.989	-0.431195	0.203955	-2.11417	0.0345011	0.350601	Pspc1
ENSMUSG00000053470	86.6368	91.0498	113.916	97.2009	77.6456	57.0379	72.4971	69.0602	83.1305	0.488494	0.231138	2.11343	0.034564	0.350937	Kdm3a
ENSMUSG00000060681	19.74	17.8529	20.4189	19.3373	23.2937	43.3066	34.9383	33.8462	26.5917	-0.807707	0.382236	-2.11311	0.034591	0.350937	Slc9a6
ENSMUSG00000030002	218.237	241.014	239.653	232.968	181.497	174.283	198.275	184.685	208.826	0.334283	0.158355	2.11097	0.034775	0.352112	Dusp11
ENSMUSG00000081953	104.184	116.936	98.8705	106.663	89.2925	64.4318	78.6113	77.4452	92.0543	0.461666	0.21871	2.11086	0.0347843	0.352112	Gm12435
ENSMUSG00000008398	295.004	366.877	339.599	333.826	291.171	235.546	274.266	266.994	300.41	0.32277	0.152916	2.11077	0.0347923	0.352112	Elk3
ENSMUSG00000024587	522.014	576.649	654.479	584.381	437.727	587.28	324.927	449.978	517.179	0.379472	0.179847	2.10997	0.0348607	0.352516	Nars1
ENSMUSG00000022575	12.0634	11.6044	6.44807	10.0386	21.3525	21.1252	19.2161	20.5646	15.3016	-1.02709	0.486939	-2.10927	0.0349213	0.352811	Gsdmd
ENSMUSG00000028494	114.054	118.722	135.41	122.728	177.614	149.989	153.729	160.444	141.586	-0.387474	0.183761	-2.10857	0.0349818	0.352811	Plin2
ENSMUSG00000033430	15.3534	24.9941	21.4936	20.6137	38.8228	36.969	30.5711	35.4543	28.034	-0.76983	0.365154	-2.10823	0.0350111	0.352811	Terf2ip
ENSMUSG00000039741	5.48334	7.14116	2.14936	4.92462	7.76456	19.0126	13.1019	13.293	9.10882	-1.40682	0.667421	-2.10785	0.0350443	0.352811	Bahcc1
ENSMUSG00000014303	103.087	106.225	103.169	104.16	70.8516	91.8945	64.6359	75.794	89.9771	0.46483	0.220574	2.10736	0.0350861	0.352811	Glis2
ENSMUSG00000117983	16.45	9.81909	21.4936	15.9209	3.88228	7.39381	8.73459	6.67022	11.2956	1.23901	0.587993	2.10718	0.0351016	0.352811	NA
ENSMUSG00000022195	69.0901	61.5925	59.1073	63.2633	72.7928	87.6694	108.309	89.5904	76.4268	-0.50626	0.240274	-2.10701	0.0351166	0.352811	6030458C11Rik
ENSMUSG00000038991	289.521	283.861	276.192	283.191	255.26	221.814	202.642	226.572	254.882	0.322877	0.153262	2.1067	0.0351435	0.352811	Txndc5
ENSMUSG00000025034	284.037	257.974	226.757	256.256	207.702	201.745	201.769	203.739	229.998	0.33077	0.157011	2.10666	0.0351469	0.352811	Trim8
ENSMUSG00000027522	69.0901	66.9484	80.6009	72.2131	81.5279	104.57	115.297	100.465	86.3389	-0.480024	0.227935	-2.10597	0.0352068	0.353071	Stx16
ENSMUSG00000060657	188.627	196.382	185.919	190.309	145.586	154.214	148.488	149.429	169.869	0.350199	0.166334	2.1054	0.0352568	0.353071	Marf1
ENSMUSG00000040711	185.337	185.67	188.069	186.359	241.672	221.814	237.581	233.689	210.024	-0.327314	0.155466	-2.10538	0.0352586	0.353071	Sh3pxd2b
ENSMUSG00000001844	13.16	13.3897	25.7923	17.4473	43.6757	22.1814	29.6976	31.8516	24.6494	-0.87852	0.417526	-2.10411	0.0353687	0.353887	Zdhhc4
ENSMUSG00000065954	12.0634	26.7793	19.3442	19.3956	29.1171	40.1378	34.0649	34.4399	26.9178	-0.809871	0.384982	-2.10366	0.035408	0.353994	Tacc1
ENSMUSG00000035246	223.72	170.495	214.936	203.05	192.173	102.457	151.982	148.871	175.961	0.442581	0.210567	2.10185	0.035566	0.355033	Pcyt1b
ENSMUSG00000026970	428.797	424.899	455.664	436.453	358.14	343.284	379.081	360.168	398.311	0.275781	0.131223	2.10163	0.035586	0.355033	Rbms1
ENSMUSG00000026594	21.9334	29.4573	24.7176	25.3694	8.73513	16.9001	14.8488	13.4947	19.4321	0.918229	0.436942	2.10149	0.0355981	0.355033	Ralgps2
ENSMUSG00000016664	222.624	196.382	204.189	207.732	271.76	311.596	215.744	266.367	237.049	-0.356984	0.169932	-2.10074	0.0356634	0.355397	Pacsin2
ENSMUSG00000027478	10.9667	7.14116	10.7468	9.61821	18.4408	22.1814	18.3426	19.655	14.6366	-1.04086	0.495837	-2.09919	0.0358001	0.356472	Dnmt3b
ENSMUSG00000020484	78.9601	85.6939	93.4971	86.0504	53.3814	55.9817	72.4971	60.62	73.3352	0.50076	0.238636	2.09843	0.0358674	0.356479	Xbp1
ENSMUSG00000109336	188.627	167.817	195.592	184.012	148.497	124.638	152.855	141.997	163.004	0.369285	0.175995	2.09827	0.0358816	0.356479	Samd4b
ENSMUSG00000021662	73.4768	92.8351	95.6464	87.3194	57.2636	55.9817	71.6236	61.623	74.4712	0.500652	0.238675	2.09763	0.0359376	0.356479	Arhgef28
ENSMUSG00000037458	399.187	399.012	360.017	386.072	501.785	426.728	478.655	469.056	427.564	-0.281155	0.134043	-2.0975	0.0359489	0.356479	Azin1
ENSMUSG00000038039	65.8001	45.5249	49.4352	53.5867	66.9693	83.4444	81.2316	77.2151	65.4009	-0.532756	0.253996	-2.0975	0.0359494	0.356479	Gcc2
ENSMUSG00000028134	141.47	133.897	135.41	136.926	139.762	216.533	186.92	181.072	158.999	-0.402401	0.191902	-2.09691	0.0360014	0.356479	Ptbp2
ENSMUSG00000043067	131.6	169.603	167.65	156.284	150.438	106.682	85.5989	114.24	135.262	0.456206	0.217579	2.09673	0.0360174	0.356479	Dpy19l1
ENSMUSG00000026566	95.4102	97.2983	93.4971	95.4018	67.9399	69.713	70.7501	69.4677	82.4348	0.457943	0.218443	2.0964	0.036047	0.356479	Mpzl1
ENSMUSG00000054693	221.527	218.698	211.712	217.312	194.114	157.382	161.59	171.029	194.171	0.345458	0.164861	2.09545	0.0361309	0.356479	Adam10
ENSMUSG00000081453	42.7701	45.5249	42.9872	43.7607	23.2937	30.6315	28.8241	27.5831	35.6719	0.668147	0.318944	2.09487	0.0361823	0.356479	NA
ENSMUSG00000032199	259.91	246.37	283.715	263.332	231.966	196.464	200.895	209.775	236.554	0.326657	0.155932	2.09487	0.0361825	0.356479	Polr2m
ENSMUSG00000022500	182.047	165.139	209.562	185.583	161.115	108.795	150.235	140.048	162.815	0.400856	0.191377	2.09459	0.0362074	0.356479	Litaf
ENSMUSG00000022462	733.671	707.867	682.421	707.987	803.632	1069.99	745.06	872.894	790.44	-0.300864	0.143678	-2.09402	0.036258	0.356479	Slc38a2
ENSMUSG00000048856	4.38667	6.24851	4.29872	4.97797	16.4997	10.5626	11.355	12.8057	8.89186	-1.35037	0.644999	-2.0936	0.0362957	0.356479	Slc25a47
ENSMUSG00000025511	92.1202	100.869	107.468	100.152	93.1747	59.1505	61.1421	71.1558	85.654	0.493534	0.235743	2.09353	0.0363023	0.356479	Tspan4
ENSMUSG00000058672	32.9001	19.6382	38.6884	30.4089	51.4402	48.5879	44.5464	48.1915	39.3002	-0.676382	0.323096	-2.09344	0.0363097	0.356479	Tubb2a
ENSMUSG00000020628	31.8034	30.3499	35.4644	32.5392	42.7051	53.8692	54.1544	50.2429	41.3911	-0.629561	0.300737	-2.09339	0.0363141	0.356479	Trappc12
ENSMUSG00000028788	461.697	414.187	411.602	429.162	412.492	314.765	307.457	344.905	387.034	0.315046	0.150519	2.09306	0.0363439	0.356479	Ptp4a2
ENSMUSG00000005125	233.59	210.664	317.03	253.762	355.229	601.011	306.584	420.941	337.351	-0.729942	0.348754	-2.093	0.0363489	0.356479	Ndrg1
ENSMUSG00000044337	65.8001	74.9822	63.4061	68.0628	105.792	111.963	72.4971	96.7509	82.4068	-0.499297	0.238629	-2.09236	0.0364064	0.35676	Ackr3
ENSMUSG00000036078	111.86	116.936	80.6009	103.133	85.4102	74.9943	61.1421	73.8489	88.4907	0.487665	0.23311	2.092	0.0364386	0.356793	Sigmar1
ENSMUSG00000030655	464.987	547.191	528.742	513.64	416.375	437.291	424.501	426.055	469.848	0.271053	0.129716	2.08958	0.0366552	0.358346	Smg1
ENSMUSG00000025217	33.9967	24.1014	30.091	29.3964	27.176	63.3755	55.0279	48.5265	38.9614	-0.728019	0.348404	-2.08958	0.0366553	0.358346	Btrc
ENSMUSG00000050965	166.694	161.569	146.156	158.14	220.319	176.395	210.504	202.406	180.273	-0.357378	0.171089	-2.08884	0.036722	0.358558	Prkca
ENSMUSG00000064856	19.74	33.0279	27.9417	26.9032	60.1753	32.744	41.0526	44.6573	35.7802	-0.724043	0.346648	-2.0887	0.036735	0.358558	NA
ENSMUSG00000020925	51.5434	57.1293	65.5554	58.076	90.263	82.3881	74.244	82.2984	70.1872	-0.50156	0.240185	-2.08822	0.0367776	0.35869	Ccdc43
ENSMUSG00000036061	12.0634	20.5308	18.2695	16.9546	29.1171	32.744	28.8241	30.2284	23.5915	-0.822157	0.393991	-2.08674	0.0369116	0.359567	Smug1
ENSMUSG00000032253	427.701	435.611	453.514	438.942	294.083	388.703	384.322	355.703	397.322	0.303286	0.145351	2.08659	0.0369256	0.359567	Phip
ENSMUSG00000040433	356.417	358.843	346.047	353.769	278.554	222.871	337.155	279.526	316.648	0.336639	0.161395	2.0858	0.0369963	0.359971	Zbtb38
ENSMUSG00000044216	2.19334	2.67793	2.14936	2.34021	3.88228	11.6188	9.60804	8.36972	5.35497	-1.82778	0.876599	-2.08508	0.0370622	0.360075	Kcnj4
ENSMUSG00000022723	92.1202	116.936	134.335	114.464	67.9399	78.1631	100.448	82.1836	98.3237	0.47498	0.227821	2.08488	0.03708	0.360075	Crybg3
ENSMUSG00000045394	167.79	178.529	177.322	174.547	150.438	148.932	96.0804	131.817	153.182	0.410419	0.196915	2.08424	0.0371384	0.360075	Epcam
ENSMUSG00000005566	558.204	522.197	472.859	517.753	486.256	398.209	382.575	422.347	470.05	0.29418	0.141154	2.08411	0.0371505	0.360075	Trim28
ENSMUSG00000000126	6.58001	2.67793	7.52275	5.59357	8.73513	21.1252	12.2284	14.0296	9.81157	-1.34396	0.644867	-2.08408	0.0371526	0.360075	Wnt9a
ENSMUSG00000020460	463.891	490.062	435.245	463.066	653.194	598.898	466.427	572.84	517.953	-0.304986	0.146411	-2.08308	0.037244	0.360438	Rps27a
ENSMUSG00000003575	42.7701	32.1352	49.4352	41.4468	53.3814	74.9943	58.5217	62.2991	51.873	-0.592578	0.284479	-2.08303	0.0372485	0.360438	Crtc1
ENSMUSG00000029772	43.8667	66.9484	58.0327	56.2826	39.7934	35.9128	35.8118	37.1727	46.7276	0.6046	0.290298	2.08269	0.0372799	0.36046	Ahcyl2
ENSMUSG00000034757	21.9334	13.3897	16.1202	17.1477	32.0288	36.969	22.7099	30.5693	23.8585	-0.837606	0.402241	-2.08235	0.0373106	0.360474	Tmub2
ENSMUSG00000018900	3.29001	6.24851	6.44807	5.32886	11.6468	11.6188	16.5957	13.2871	9.308	-1.31324	0.630841	-2.08172	0.0373679	0.360631	Slc22a5
ENSMUSG00000020661	43.8667	58.0219	48.3606	50.0831	77.6456	74.9943	65.5094	72.7164	61.3998	-0.529905	0.254574	-2.08153	0.0373851	0.360631	Dnmt3a
ENSMUSG00000027977	17.5467	12.497	21.4936	17.1791	3.88228	7.39381	11.355	7.54368	12.3614	1.16706	0.560811	2.08101	0.0374325	0.360766	Ndst3
ENSMUSG00000038225	21.9334	14.2823	22.5683	19.5946	23.2937	40.1378	38.4322	33.9546	26.7746	-0.803936	0.3864	-2.08058	0.0374726	0.360766	Primpol
ENSMUSG00000024833	133.794	162.461	145.082	147.112	185.379	212.308	172.945	190.211	168.661	-0.365458	0.175739	-2.07955	0.0375665	0.360766	Pola2
ENSMUSG00000026864	1302.84	1373.78	1430.4	1369.01	1857.67	1688.96	1386.18	1644.27	1506.64	-0.263818	0.126908	-2.07882	0.0376338	0.360766	Hspa5
ENSMUSG00000030788	82.2501	91.0498	68.7794	80.6931	50.4696	64.4318	55.9013	56.9343	68.8137	0.508916	0.244829	2.07866	0.0376486	0.360766	Rnf141
ENSMUSG00000037876	386.027	361.521	434.17	393.906	292.142	318.99	348.51	319.881	356.893	0.29818	0.143451	2.07862	0.037652	0.360766	Jmjd1c
ENSMUSG00000085148	6.58001	4.46322	9.67211	6.90512	8.73513	15.8439	23.5834	16.0541	11.4796	-1.23938	0.596253	-2.07862	0.037652	0.360766	Mir22hg
ENSMUSG00000003309	4.38667	8.92645	10.7468	8.01997	0.97057	2.11252	3.49383	2.19231	5.10614	1.85667	0.893288	2.07847	0.0376663	0.360766	Ap1m2
ENSMUSG00000031299	197.4	221.376	227.832	215.536	174.703	175.339	162.463	170.835	193.186	0.337173	0.162258	2.078	0.0377092	0.360766	Pdha1
ENSMUSG00000007850	877.335	791.776	750.126	806.412	922.042	996.052	945.956	954.683	880.548	-0.24358	0.117229	-2.07782	0.0377262	0.360766	Hnrnph1
ENSMUSG00000064043	53.7368	59.8072	68.7794	60.7745	30.0877	47.5316	43.6729	40.4307	50.6026	0.58918	0.283561	2.07779	0.0377287	0.360766	Trerf1
ENSMUSG00000031167	392.607	406.153	336.374	378.378	547.402	417.222	441.97	468.865	423.621	-0.308588	0.148536	-2.07753	0.0377525	0.360766	Rbm3
ENSMUSG00000037253	132.697	148.179	151.53	144.135	117.439	105.626	107.435	110.167	127.151	0.388521	0.187036	2.07725	0.0377787	0.360766	Mex3c
ENSMUSG00000033713	160.114	144.608	141.858	148.86	194.114	170.058	207.01	190.394	169.627	-0.35819	0.172499	-2.07648	0.0378494	0.361013	Foxn3
ENSMUSG00000024659	790.698	748.036	717.886	752.207	1066.66	751	937.221	918.292	835.25	-0.288587	0.138989	-2.07634	0.037863	0.361013	Anxa1
ENSMUSG00000037679	203.98	231.195	272.968	236.048	192.173	166.889	195.655	184.905	210.477	0.350481	0.168894	2.07515	0.0379727	0.36178	Inf2
ENSMUSG00000103207	3.29001	2.67793	3.22404	3.06399	8.73513	10.5626	8.73459	9.3441	6.20405	-1.61315	0.777684	-2.0743	0.0380512	0.362249	NA
ENSMUSG00000057322	352.031	365.092	299.835	338.986	546.431	358.072	391.309	431.937	385.462	-0.348981	0.168369	-2.07272	0.0381986	0.363299	Rpl38
ENSMUSG00000037902	29.6101	34.8132	18.2695	27.5642	17.4703	14.7876	13.1019	15.1199	21.3421	0.876093	0.422726	2.07248	0.0382204	0.363299	Sirpa
ENSMUSG00000032470	58.1234	62.4851	67.7048	62.7711	49.4991	39.0816	39.3056	42.6288	52.6999	0.558589	0.269597	2.07194	0.0382711	0.363502	Mras
ENSMUSG00000000194	50.4468	49.9881	47.2859	49.2402	79.5868	51.7567	84.7255	72.023	60.6316	-0.553891	0.26751	-2.07055	0.0384011	0.36431	Gpr107
ENSMUSG00000030301	37.2867	24.9941	24.7176	28.9995	12.6174	20.0689	15.7223	16.1362	22.5678	0.845915	0.408576	2.0704	0.0384152	0.36431	Ccdc91
ENSMUSG00000050379	73.4768	56.2366	51.5846	60.4327	43.6757	32.744	43.6729	40.0309	50.2318	0.586958	0.283592	2.06973	0.0384778	0.364469	Septin6
ENSMUSG00000117813	17.5467	14.2823	9.67211	13.8337	4.85285	6.33755	6.11421	5.7682	9.80096	1.26256	0.610198	2.0691	0.0385366	0.364469	NA
ENSMUSG00000048826	14.2567	19.6382	5.37339	13.0894	28.1465	24.2939	24.4568	25.6324	19.3609	-0.950195	0.459293	-2.06882	0.0385629	0.364469	Dact2
ENSMUSG00000028539	29.6101	21.4235	10.7468	20.5934	31.0582	55.9817	25.3303	37.4567	29.0251	-0.854766	0.413189	-2.0687	0.038574	0.364469	Artn
ENSMUSG00000003808	126.117	144.608	125.737	132.154	202.849	155.27	159.843	172.654	152.404	-0.383183	0.185234	-2.06865	0.0385793	0.364469	Farsa
ENSMUSG00000020097	196.304	142.823	140.783	159.97	134.909	119.357	106.562	120.276	140.123	0.410218	0.198381	2.06783	0.0386564	0.36481	Sgpl1
ENSMUSG00000028527	54.8334	59.8072	67.7048	60.7818	52.4108	29.5752	38.4322	40.1394	50.4606	0.595203	0.287892	2.06745	0.0386914	0.36481	Ak4
ENSMUSG00000037896	187.53	201.738	170.874	186.714	153.35	134.145	150.235	145.91	166.312	0.356136	0.17229	2.06708	0.0387269	0.36481	Rcor1
ENSMUSG00000022770	197.4	199.06	184.845	193.768	135.88	146.82	171.198	151.299	172.534	0.355225	0.171882	2.06668	0.0387641	0.36481	Dlg1
ENSMUSG00000019528	65.8001	85.6939	88.1237	79.8726	61.1459	64.4318	41.0526	55.5434	67.708	0.533183	0.257999	2.06661	0.0387708	0.36481	Gyg1
ENSMUSG00000042423	89.9268	93.7277	94.5717	92.7421	56.2931	81.3319	62.889	66.838	79.79	0.477216	0.230943	2.06638	0.0387926	0.36481	Fbrs
ENSMUSG00000100199	6.58001	0	4.29872	3.62624	9.7057	4.22503	20.0895	11.3401	7.48317	-1.70684	0.826195	-2.0659	0.0388376	0.364955	Gm20324
ENSMUSG00000040029	139.277	128.541	137.559	135.126	103.851	113.02	90.8397	102.57	118.848	0.39971	0.19365	2.06409	0.0390095	0.366241	Ipo8
ENSMUSG00000022474	14.2567	6.24851	5.37339	8.6262	18.4408	19.0126	17.4692	18.3076	13.4669	-1.10002	0.533001	-2.06383	0.0390337	0.366241	Pmm1
ENSMUSG00000021367	6.58001	6.24851	6.44807	6.42553	10.6763	11.6188	22.7099	15.0017	10.7136	-1.23515	0.598729	-2.06296	0.0391165	0.366739	Edn1
ENSMUSG00000034154	106.377	105.332	114.991	108.9	124.233	172.17	137.133	144.512	126.706	-0.406395	0.197035	-2.06256	0.0391547	0.36682	Ino80
ENSMUSG00000032440	280.747	342.776	271.894	298.472	270.789	180.62	246.315	232.575	265.524	0.359756	0.174533	2.06125	0.039279	0.367705	Tgfbr2
ENSMUSG00000050390	343.257	344.561	380.436	356.085	309.612	288.359	276.886	291.619	323.852	0.288099	0.139919	2.05905	0.0394898	0.369399	Nhsl3
ENSMUSG00000031765	116.247	117.829	94.5717	109.549	155.291	125.695	152.855	144.614	127.081	-0.400785	0.194689	-2.05859	0.0395336	0.369528	Mt1
ENSMUSG00000022855	139.277	162.461	174.098	158.612	136.85	99.2883	124.905	120.348	139.48	0.396468	0.192725	2.05717	0.0396694	0.369773	Senp2
ENSMUSG00000027366	108.57	114.259	113.916	112.248	85.4102	88.7257	77.7378	83.9579	98.1031	0.421757	0.205018	2.05717	0.03967	0.369773	Sppl2a
ENSMUSG00000066979	202.884	179.422	192.368	191.558	174.703	113.02	151.108	146.277	168.917	0.384927	0.187121	2.0571	0.0396763	0.369773	Bub3
ENSMUSG00000042535	92.1202	84.8013	88.1237	88.3484	148.497	118.301	95.207	120.668	104.508	-0.448667	0.218139	-2.05679	0.0397065	0.369773	Gtpbp1
ENSMUSG00000073060	37.2867	26.7793	24.7176	29.5946	22.3231	15.8439	11.355	16.5073	23.0509	0.844963	0.410847	2.05664	0.0397211	0.369773	NA
ENSMUSG00000022100	216.044	211.557	250.4	226	260.113	297.865	284.747	280.908	253.454	-0.314722	0.153041	-2.05645	0.0397393	0.369773	Xpo7
ENSMUSG00000004085	613.038	633.778	568.505	605.107	724.045	729.874	696.146	716.689	660.898	-0.243207	0.118301	-2.05582	0.0397997	0.370056	Map3k20
ENSMUSG00000028381	151.34	156.213	132.186	146.58	133.939	89.782	106.562	110.094	128.337	0.412512	0.200714	2.05523	0.0398571	0.370133	Ugcg
ENSMUSG00000002997	49.3501	58.0219	54.8086	54.0602	84.4396	85.5569	62.889	77.6285	65.8444	-0.515122	0.250654	-2.05512	0.0398679	0.370133	Prkar2b
ENSMUSG00000030822	51.5434	46.4175	34.3897	44.1169	30.0877	24.2939	28.8241	27.7352	35.9261	0.66758	0.324914	2.05464	0.0399139	0.370283	Prr14
ENSMUSG00000041895	63.6068	75.8748	99.9451	79.8089	51.4402	42.2503	69.0032	54.2313	67.0201	0.54942	0.267663	2.05265	0.0401061	0.371787	Wipi1
ENSMUSG00000033065	17.5467	14.2823	17.1949	16.3413	23.2937	30.6315	32.318	28.7477	22.5445	-0.821824	0.400587	-2.05155	0.0402133	0.3725	Pfkm
ENSMUSG00000035834	32.9001	79.4454	51.5846	54.6433	27.176	32.744	41.926	33.9487	44.296	0.692822	0.338026	2.04961	0.0404024	0.373639	Polr3g
ENSMUSG00000011148	4.38667	2.67793	0	2.35487	9.7057	4.22503	11.355	8.42857	5.39172	-1.8474	0.901522	-2.0492	0.0404427	0.373639	Adss1
ENSMUSG00000048029	2.19334	5.35587	9.67211	5.74044	11.6468	13.7314	16.5957	13.9913	9.86587	-1.28828	0.628766	-2.0489	0.0404718	0.373639	Eno4
ENSMUSG00000072915	4.38667	0.892645	4.29872	3.19268	5.82342	8.45007	14.8488	9.70743	6.45005	-1.65188	0.806287	-2.04876	0.040486	0.373639	Gm12258
ENSMUSG00000041762	5.48334	11.6044	4.29872	7.12881	18.4408	14.7876	15.7223	16.3169	11.7229	-1.16581	0.569039	-2.04874	0.0404874	0.373639	Gpr155
ENSMUSG00000053007	108.57	112.473	113.916	111.653	70.8516	78.1631	97.8274	82.2807	96.9669	0.436723	0.213295	2.04751	0.0406083	0.374257	Creb5
ENSMUSG00000038178	4.38667	7.14116	7.52275	6.3502	11.6468	15.8439	16.5957	14.6955	10.5228	-1.20396	0.588169	-2.04696	0.0406617	0.374257	Slc43a2
ENSMUSG00000104693	4.38667	1.78529	5.37339	3.84845	4.85285	16.9001	11.355	11.036	7.44222	-1.54097	0.752969	-2.04653	0.0407045	0.374257	NA
ENSMUSG00000073437	5.48334	0.892645	1.07468	2.48356	3.88228	16.9001	6.11421	8.96554	5.72455	-1.8778	0.917586	-2.04646	0.0407116	0.374257	D330041H03Rik
ENSMUSG00000027940	744.638	699.834	679.197	707.89	647.37	504.891	609.674	587.312	647.601	0.268196	0.131056	2.04642	0.0407148	0.374257	Tpm3
ENSMUSG00000039153	128.31	126.756	114.991	123.352	140.733	184.845	157.223	160.933	142.143	-0.381199	0.186317	-2.04597	0.0407597	0.374257	Runx2
ENSMUSG00000087141	48.2534	27.672	33.315	36.4135	21.3525	24.2939	19.2161	21.6209	29.0172	0.748823	0.366012	2.0459	0.0407664	0.374257	Plcxd2
ENSMUSG00000030374	115.15	161.569	148.306	141.675	113.557	119.357	84.7255	105.88	123.777	0.427757	0.209201	2.04472	0.0408829	0.375049	Strn4
ENSMUSG00000006403	5.48334	7.14116	2.14936	4.92462	11.6468	10.5626	15.7223	12.6439	8.78426	-1.34511	0.658457	-2.04282	0.0410705	0.376453	Adamts4
ENSMUSG00000025137	69.0901	81.2307	89.1983	79.8397	107.733	105.626	110.056	107.805	93.8223	-0.432729	0.211857	-2.04255	0.041097	0.376453	Pcyt2
ENSMUSG00000029378	25.2234	12.497	40.8378	26.1861	32.9994	44.3628	55.9013	44.4212	35.3036	-0.78113	0.382528	-2.04202	0.0411495	0.376614	Areg
ENSMUSG00000022774	91.0235	76.7675	78.4516	82.0808	63.0871	55.9817	56.7748	58.6145	70.3477	0.483487	0.236832	2.04148	0.0412033	0.376614	Ncbp2
ENSMUSG00000027828	704.061	713.223	699.616	705.633	683.281	538.692	532.81	584.928	645.281	0.270903	0.132704	2.0414	0.0412107	0.376614	Ssr3
ENSMUSG00000037907	75.6701	74.9822	85.9743	78.8755	113.557	100.345	104.815	106.239	92.5571	-0.431648	0.211474	-2.04115	0.0412364	0.376614	Ankrd13b
ENSMUSG00000030689	81.1535	70.5189	91.3477	81.0067	50.4696	52.8129	67.2563	56.8463	68.9265	0.503082	0.246537	2.0406	0.041291	0.376675	Ino80e
ENSMUSG00000065232	6.58001	17.8529	6.44807	10.2937	26.2054	22.1814	16.5957	21.6608	15.9773	-1.0389	0.509149	-2.04046	0.041304	0.376675	Gm22973
ENSMUSG00000001016	161.21	199.952	176.247	179.137	250.407	229.208	203.516	227.71	203.424	-0.341915	0.16761	-2.03994	0.0413564	0.376874	Ilf2
ENSMUSG00000034867	100.894	109.795	101.02	103.903	84.4396	57.0379	84.7255	75.401	89.6519	0.458607	0.224868	2.03945	0.0414054	0.377042	Ankrd27
ENSMUSG00000099083	153.534	103.547	145.082	134.054	161.115	160.551	207.883	176.516	155.285	-0.405019	0.198709	-2.03825	0.0415248	0.377513	Atf7
ENSMUSG00000029777	437.571	466.853	469.635	458.02	369.787	449.966	256.797	358.85	408.435	0.355249	0.174307	2.03807	0.0415431	0.377513	Gars1
ENSMUSG00000079575	130.504	127.648	140.783	132.978	98.9982	101.401	103.942	101.447	117.213	0.389021	0.190882	2.03801	0.0415487	0.377513	Rbpj-ps3
ENSMUSG00000068335	29.6101	25.8867	16.1202	23.8723	11.6468	17.9564	7.86113	12.4881	18.1802	0.952688	0.467668	2.03711	0.0416395	0.378005	Dok1
ENSMUSG00000004655	9.87002	12.497	3.22404	8.53036	1.94114	2.11252	3.49383	2.51583	5.5231	1.7581	0.863141	2.03686	0.0416641	0.378005	Aqp1
ENSMUSG00000032782	31.8034	29.4573	21.4936	27.5847	37.8522	58.0942	37.5587	44.5017	36.0432	-0.682046	0.335184	-2.03484	0.0418669	0.379567	Cntrob
ENSMUSG00000062382	72.3801	83.9086	70.9288	75.7392	138.792	90.8382	88.2193	105.95	90.8444	-0.48057	0.236235	-2.03429	0.0419222	0.379789	Ftl1-ps2
ENSMUSG00000045128	864.175	890.86	865.117	873.384	1183.12	902.045	1044.66	1043.28	958.33	-0.25672	0.126234	-2.03368	0.041984	0.380071	Rpl18a
ENSMUSG00000027447	110.764	91.9424	113.916	105.541	87.3513	66.5443	77.7378	77.2111	91.3759	0.445381	0.219097	2.0328	0.0420727	0.380595	Cst3
ENSMUSG00000055553	21.9334	28.5646	19.3442	23.2807	42.7051	38.0253	34.0649	38.2651	30.7729	-0.705862	0.347389	-2.03191	0.0421631	0.381046	Kxd1
ENSMUSG00000030738	698.578	680.195	653.405	677.393	584.283	620.024	490.01	564.772	621.083	0.263809	0.129847	2.0317	0.0421842	0.381046	Eif3c
ENSMUSG00000022801	88.8302	62.4851	78.4516	76.589	48.5285	61.263	50.6606	53.484	65.0365	0.515839	0.253947	2.03128	0.0422262	0.381135	Lrch3
ENSMUSG00000038119	75.6701	76.7675	75.2275	75.8884	48.5285	66.5443	45.4198	53.4975	64.693	0.511381	0.251789	2.03099	0.0422558	0.381135	Cdon
ENSMUSG00000097039	126.117	126.756	138.634	130.502	116.468	191.183	223.605	177.086	153.794	-0.442425	0.218003	-2.02944	0.0424134	0.382277	Pvt1
ENSMUSG00000025494	67.9935	68.7337	73.0782	69.9351	47.5579	41.1941	56.7748	48.5089	59.222	0.52157	0.257123	2.02849	0.0425107	0.382875	Sigirr
ENSMUSG00000115987	20.8367	16.9603	24.7176	20.8382	32.0288	28.519	43.6729	34.7402	27.7892	-0.751119	0.370485	-2.02739	0.0426222	0.3836	Vps28
ENSMUSG00000022394	54.8334	38.3837	33.315	42.1774	70.8516	53.8692	62.889	62.5366	52.357	-0.574218	0.283362	-2.02645	0.0427191	0.383917	L3mbtl2
ENSMUSG00000056313	43.8667	34.8132	58.0327	45.5709	18.4408	29.5752	35.8118	27.9426	36.7567	0.695422	0.343191	2.02634	0.0427298	0.383917	Tcim
ENSMUSG00000022119	177.66	178.529	211.712	189.3	206.731	272.515	240.201	239.816	214.558	-0.341215	0.168478	-2.02528	0.0428385	0.383917	Rbm26
ENSMUSG00000068120	14.2567	24.1014	13.9708	17.443	47.5579	25.3502	22.7099	31.8727	24.6578	-0.853724	0.42156	-2.02516	0.0428514	0.383917	NA
ENSMUSG00000111264	14.2567	14.2823	13.9708	14.1699	0.97057	9.50632	6.98767	5.82152	9.99573	1.29121	0.637602	2.02511	0.0428562	0.383917	NA
ENSMUSG00000002778	81.1535	84.8013	72.0035	79.3194	64.0576	64.4318	37.5587	55.3494	67.3344	0.528501	0.260998	2.02492	0.0428755	0.383917	Kdelr1
ENSMUSG00000008136	89.9268	85.6939	81.6756	85.7654	65.9988	45.4191	70.7501	60.7227	73.2441	0.491373	0.242678	2.02479	0.0428885	0.383917	Fhl2
ENSMUSG00000026153	117.344	96.4057	96.7211	103.49	56.2931	83.4444	84.7255	74.821	89.1555	0.465401	0.22987	2.02462	0.0429059	0.383917	Fam135a
ENSMUSG00000030007	445.247	451.678	464.261	453.729	426.08	374.972	310.078	370.377	412.053	0.294251	0.145361	2.02428	0.0429411	0.383953	Cct7
ENSMUSG00000063576	67.9935	71.4116	79.5262	72.9771	107.733	97.1758	92.5866	99.1652	86.0712	-0.442113	0.218474	-2.02364	0.0430075	0.384268	Klhdc3
ENSMUSG00000061878	19.74	29.4573	17.1949	22.1307	25.2348	34.8565	54.1544	38.0819	30.1063	-0.777631	0.384403	-2.02296	0.0430776	0.384427	Sphk1
ENSMUSG00000059901	44.9634	46.4175	54.8086	48.7299	52.4108	68.6568	93.4601	71.5092	60.1195	-0.558959	0.276321	-2.02286	0.0430874	0.384427	Adamts14
ENSMUSG00000046185	25.2234	26.7793	27.9417	26.6481	11.6468	20.0689	13.1019	14.9392	20.7937	0.844721	0.41788	2.02145	0.0432336	0.385317	Zfp84
ENSMUSG00000038646	48.2534	41.0617	42.9872	44.1007	28.1465	33.8003	22.7099	28.2189	36.1598	0.649497	0.321403	2.02082	0.0432984	0.385317	Ramac
ENSMUSG00000014550	66.8968	58.0219	78.4516	67.7901	54.3519	49.6441	34.9383	46.3115	57.0508	0.55163	0.27298	2.02077	0.0433032	0.385317	Rbsn
ENSMUSG00000022565	2274.49	2464.59	2582.45	2440.51	2210.96	2205.47	1766.13	2060.85	2250.68	0.244444	0.120971	2.02069	0.0433119	0.385317	Plec
ENSMUSG00000022186	209.464	187.455	189.143	195.354	280.495	220.758	234.087	245.113	220.234	-0.328896	0.162844	-2.01969	0.0434151	0.385957	Oxct1
ENSMUSG00000030868	55.9301	42.847	56.958	51.9117	43.6757	25.3502	31.4445	33.4901	42.7009	0.624696	0.309537	2.01816	0.0435744	0.387095	Dctn5
ENSMUSG00000032185	233.59	272.257	263.296	256.381	239.731	178.508	192.161	203.466	229.924	0.33423	0.165695	2.01714	0.0436811	0.387764	Carm1
ENSMUSG00000021260	14.2567	8.92645	9.67211	10.9518	7.76456	36.969	24.4568	23.0635	17.0076	-1.0771	0.534358	-2.01568	0.043833	0.388833	Hhipl1
ENSMUSG00000003269	84.4435	67.841	84.8996	79.0614	59.2048	57.0379	52.4075	56.2167	67.6391	0.489296	0.242889	2.01448	0.043959	0.389528	Cyth2
ENSMUSG00000062169	111.86	108.903	124.663	115.142	111.616	72.8818	66.3829	83.6267	99.3843	0.461746	0.22925	2.01416	0.0439927	0.389528	Cnih4
ENSMUSG00000022797	640.454	720.364	772.694	711.171	666.782	527.073	573.862	589.239	650.205	0.271185	0.134648	2.01403	0.0440059	0.389528	Tfrc
ENSMUSG00000021496	3.29001	3.57058	6.44807	4.43622	16.4997	10.5626	7.86113	11.6411	8.03868	-1.3963	0.693403	-2.0137	0.0440415	0.389564	Pcbd2
ENSMUSG00000032228	243.46	235.658	232.131	237.083	162.085	211.252	193.908	189.082	213.082	0.327149	0.162593	2.01208	0.0442119	0.390792	Tcf12
ENSMUSG00000048612	1249.11	1180.97	1322.93	1251	1490.8	1465.03	1405.39	1453.74	1352.37	-0.216995	0.107957	-2.01	0.0444308	0.392445	Myof
ENSMUSG00000032374	106.377	87.4792	102.094	98.6502	72.7928	79.2194	65.5094	72.5072	85.5787	0.444044	0.221004	2.00921	0.0445144	0.392903	Plod2
ENSMUSG00000005370	190.82	230.302	220.309	213.811	283.406	286.246	234.087	267.913	240.862	-0.321649	0.160193	-2.00789	0.044655	0.393764	Msh6
ENSMUSG00000037805	627.294	630.207	681.346	646.283	879.337	742.55	697.893	773.26	709.771	-0.258703	0.128856	-2.0077	0.0446757	0.393764	Rpl10a
ENSMUSG00000092074	10.9667	7.14116	7.52275	8.54353	21.3525	15.8439	15.7223	17.6396	13.0915	-1.05455	0.525453	-2.00693	0.0447574	0.394203	Dynlt1a
ENSMUSG00000096967	6.58001	4.46322	4.29872	5.11398	8.73513	7.39381	22.7099	12.9463	9.03014	-1.36224	0.679005	-2.00623	0.0448316	0.394575	NA
ENSMUSG00000025810	80.0568	99.9762	65.5554	81.8628	135.88	79.2194	130.145	115.082	98.4722	-0.489957	0.244302	-2.00553	0.0449059	0.394848	Nrp1
ENSMUSG00000097589	51.5434	41.9543	63.4061	52.3013	38.8228	109.851	95.207	81.2936	66.7974	-0.639566	0.318931	-2.00534	0.0449264	0.394848	Dleu2
ENSMUSG00000074283	10.9667	6.24851	7.52275	8.24598	2.91171	2.11252	2.62038	2.5482	5.39709	1.68122	0.838761	2.0044	0.0450267	0.395389	Zfp109
ENSMUSG00000022176	23.03	34.8132	25.7923	27.8785	16.4997	6.33755	21.8365	14.8912	21.3849	0.892259	0.445202	2.00417	0.045052	0.395389	Rem2
ENSMUSG00000034708	168.887	149.964	140.783	153.211	225.172	165.833	197.402	196.135	174.673	-0.358625	0.179004	-2.00345	0.0451289	0.395692	Grn
ENSMUSG00000086513	16.45	22.3161	22.5683	20.4448	8.73513	9.50632	13.1019	10.4478	15.4463	0.963896	0.481166	2.00325	0.0451506	0.395692	NA
ENSMUSG00000030691	54.8334	58.0219	37.6138	50.1564	23.2937	29.5752	42.7995	31.8895	41.0229	0.649536	0.324502	2.00164	0.0453231	0.396923	Fchsd2
ENSMUSG00000071847	25.2234	21.4235	21.4936	22.7135	14.5586	10.5626	11.355	12.1587	17.4361	0.898447	0.449117	2.00047	0.0454494	0.397747	Apcdd1
ENSMUSG00000039474	13.16	14.2823	9.67211	12.3715	23.2937	23.2377	22.7099	23.0804	17.726	-0.892724	0.446421	-1.99974	0.0455288	0.398159	Wfs1
ENSMUSG00000029994	157.92	147.286	145.082	150.096	139.762	106.682	96.9539	114.466	132.281	0.391837	0.196058	1.99858	0.0456543	0.398833	Anxa4
ENSMUSG00000012405	509.951	512.378	458.888	493.739	825.955	502.779	545.912	624.882	559.31	-0.339708	0.169988	-1.99843	0.0456703	0.398833	Rpl15
ENSMUSG00000037685	33.9967	33.0279	33.315	33.4465	45.6168	53.8692	51.5341	50.34	41.8933	-0.58984	0.295294	-1.99747	0.0457747	0.399462	Atp8a1
ENSMUSG00000029640	112.957	112.473	111.767	112.399	93.1747	94.007	62.889	83.3569	97.8779	0.43695	0.218965	1.99553	0.0459855	0.400285	Usp12
ENSMUSG00000029161	10.9667	8.0338	1.07468	6.69172	15.5291	13.7314	17.4692	15.5766	11.1341	-1.21634	0.60956	-1.99543	0.0459956	0.400285	Cgref1
ENSMUSG00000006378	17.5467	24.1014	19.3442	20.3308	42.7051	27.4627	32.318	34.1619	27.2463	-0.742446	0.372078	-1.9954	0.045999	0.400285	Gcat
ENSMUSG00000033068	10.9667	16.9603	12.8961	13.6077	31.0582	24.2939	20.0895	25.1472	19.3775	-0.871891	0.437005	-1.99515	0.0460265	0.400285	Entpd6
ENSMUSG00000030682	84.4435	85.6939	92.4224	87.5199	69.881	61.263	60.2686	63.8042	75.6621	0.455915	0.228516	1.99511	0.046031	0.400285	Cdipt
ENSMUSG00000005667	193.014	197.275	190.218	193.502	125.204	208.083	87.3459	140.211	166.856	0.471531	0.236447	1.99424	0.046126	0.400821	Mthfd2
ENSMUSG00000027272	139.277	111.581	107.468	119.442	131.027	191.183	151.108	157.773	138.607	-0.401234	0.201286	-1.99335	0.046223	0.400821	Ubr1
ENSMUSG00000034656	6.58001	8.92645	5.37339	6.95995	4.85285	21.1252	23.5834	16.5205	11.7402	-1.23795	0.621081	-1.99323	0.0462367	0.400821	Cacna1a
ENSMUSG00000031555	241.267	241.014	240.728	241.003	197.026	212.308	172.945	194.093	217.548	0.31483	0.15796	1.9931	0.0462509	0.400821	Adam9
ENSMUSG00000057137	4.38667	0.892645	2.14936	2.47623	4.85285	7.39381	12.2284	8.15836	5.31729	-1.76679	0.886472	-1.99306	0.0462548	0.400821	Tmem140
ENSMUSG00000031109	6.58001	11.6044	9.67211	9.2855	15.5291	20.0689	20.963	18.8537	14.0696	-1.01006	0.506862	-1.99276	0.0462874	0.400823	Enox2
ENSMUSG00000022553	38.3834	21.4235	26.867	28.8913	52.4108	49.6441	34.9383	45.6644	37.2779	-0.666614	0.334629	-1.9921	0.0463606	0.401175	Maf1
ENSMUSG00000020705	165.597	146.394	144.007	151.999	172.761	201.745	202.642	192.383	172.191	-0.341327	0.171481	-1.99047	0.0465396	0.402442	Ddx42
ENSMUSG00000099241	16.45	5.35587	8.59743	10.1344	0	2.11252	6.98767	3.0334	6.58392	1.69032	0.84969	1.98934	0.0466634	0.403044	Gvin-ps2
ENSMUSG00000031520	20.8367	16.9603	19.3442	19.0471	29.1171	36.969	29.6976	31.9279	25.4875	-0.746932	0.375529	-1.98902	0.0466995	0.403044	Vegfc
ENSMUSG00000017428	273.07	313.318	279.417	288.602	378.522	335.89	340.649	351.687	320.144	-0.283395	0.142512	-1.98857	0.0467488	0.403044	Psmd11
ENSMUSG00000032757	16.45	25.8867	16.1202	19.4856	9.7057	8.45007	11.355	9.83691	14.6613	0.989704	0.497743	1.98838	0.0467691	0.403044	Bet1
ENSMUSG00000022120	41.6734	39.2764	56.958	45.9693	72.7928	58.0942	68.1298	66.3389	56.1541	-0.535865	0.269502	-1.98836	0.0467723	0.403044	Obi1
ENSMUSG00000019437	19.74	15.175	24.7176	19.8775	31.0582	33.8003	34.0649	32.9745	26.426	-0.74017	0.372447	-1.98732	0.0468873	0.403754	Tlcd1
ENSMUSG00000102117	25.2234	23.2088	37.6138	28.682	13.588	16.9001	18.3426	16.2769	22.4794	0.809989	0.407647	1.98699	0.0469238	0.403786	Rpsa-ps1
ENSMUSG00000022507	172.177	167.817	179.471	173.155	113.557	162.664	126.651	134.291	153.723	0.369337	0.185915	1.98659	0.046968	0.403886	Hapstr1
ENSMUSG00000041147	142.567	124.97	135.41	134.316	159.174	203.858	156.349	173.127	153.721	-0.365299	0.183983	-1.98551	0.047088	0.404636	Brca2
ENSMUSG00000021832	190.82	192.811	211.712	198.448	246.525	252.446	236.707	245.226	221.837	-0.305261	0.153868	-1.98392	0.0472652	0.405505	Psmc6
ENSMUSG00000055452	4.38667	8.0338	8.59743	7.00597	16.4997	20.0689	10.4815	15.6834	11.3447	-1.14526	0.57731	-1.98379	0.047279	0.405505	Gm7353
ENSMUSG00000064210	269.78	316.889	331.001	305.89	331.935	376.028	420.134	376.032	340.961	-0.297907	0.150194	-1.98348	0.0473139	0.405505	Ano6
ENSMUSG00000038260	30.7067	18.7455	30.091	26.5144	16.4997	11.6188	15.7223	14.6136	20.564	0.844873	0.425968	1.98342	0.0473204	0.405505	Trpm4
ENSMUSG00000079224	9.87002	8.92645	10.7468	9.84775	2.91171	5.28129	2.62038	3.60446	6.72611	1.46591	0.739436	1.98247	0.0474263	0.406131	NA
ENSMUSG00000039067	195.207	272.257	222.459	229.974	333.876	250.333	289.988	291.399	260.687	-0.338859	0.171004	-1.98158	0.0475261	0.406704	Psmd7
ENSMUSG00000036667	31.8034	42.847	38.6884	37.7796	22.3231	23.2377	25.3303	23.6304	30.705	0.679665	0.343099	1.98096	0.0475957	0.406917	Tcaf1
ENSMUSG00000087319	0	4.46322	4.29872	2.92065	5.82342	11.6188	10.4815	9.30792	6.11428	-1.63973	0.828118	-1.98007	0.0476955	0.406917	NA
ENSMUSG00000031782	24.1267	18.7455	23.6429	22.1717	30.0877	41.1941	36.6853	35.989	29.0804	-0.703879	0.355517	-1.97987	0.047718	0.406917	Coq9
ENSMUSG00000020677	76.7668	70.5189	58.0327	68.4395	83.469	89.782	108.309	93.8533	81.1464	-0.457716	0.231196	-1.97977	0.047729	0.406917	Ddx52
ENSMUSG00000002767	31.8034	36.5984	45.1365	37.8461	51.4402	57.0379	59.3952	55.9578	46.9019	-0.565488	0.285637	-1.97974	0.0477327	0.406917	Mrpl2
ENSMUSG00000038034	107.474	88.3718	103.169	99.6715	82.4985	70.7693	67.2563	73.508	86.5898	0.436985	0.220744	1.9796	0.0477486	0.406917	Igsf8
ENSMUSG00000040250	73.4768	83.9086	76.3022	77.8959	62.1165	49.6441	55.9013	55.8873	66.8916	0.479624	0.242359	1.97898	0.047818	0.407099	Ints13
ENSMUSG00000004945	31.8034	34.8132	32.2404	32.9523	54.3519	46.4754	48.0402	49.6225	41.2874	-0.588585	0.297446	-1.9788	0.047839	0.407099	Tmem242
ENSMUSG00000039841	72.3801	78.5528	74.1528	75.0286	50.4696	48.5879	61.1421	53.3999	64.2142	0.487778	0.246535	1.97853	0.0478688	0.407099	Zfp800
ENSMUSG00000029304	368.481	285.646	342.823	332.317	310.582	158.439	283.001	250.674	291.495	0.402593	0.203574	1.97763	0.047971	0.407687	Spp1
ENSMUSG00000062270	276.36	283.861	276.192	278.805	247.495	229.208	204.389	227.031	252.918	0.298105	0.150902	1.97548	0.0482132	0.409167	Morf4l1
ENSMUSG00000060600	141.47	135.682	114.991	130.714	118.41	92.9507	84.7255	98.6953	114.705	0.407455	0.206257	1.97547	0.0482149	0.409167	Eno3
ENSMUSG00000018986	14.2567	24.9941	30.091	23.1139	36.8817	39.0816	37.5587	37.8406	30.4773	-0.705892	0.357376	-1.97521	0.0482445	0.409167	Slfn3
ENSMUSG00000018770	157.92	139.253	146.156	147.776	242.643	195.408	144.121	194.057	170.917	-0.39206	0.198541	-1.97471	0.0483015	0.40937	Atp5mc3
ENSMUSG00000039748	70.1868	73.1969	73.0782	72.1539	88.3219	89.782	115.297	97.8001	84.977	-0.44174	0.223967	-1.97234	0.0485706	0.411369	Exo1
ENSMUSG00000021257	5.48334	2.67793	3.22404	3.7951	7.76456	10.5626	12.2284	10.1852	6.99015	-1.44455	0.732554	-1.97194	0.0486167	0.411477	Angel1
ENSMUSG00000041734	470.471	460.605	452.44	461.172	430.933	366.522	352.877	383.444	422.308	0.266627	0.135315	1.97042	0.0487903	0.412419	Kirrel1
ENSMUSG00000061167	139.277	135.682	121.439	132.133	203.82	165.833	144.121	171.258	151.695	-0.372171	0.188883	-1.97038	0.0487947	0.412419	Rpl15-ps3
ENSMUSG00000097891	4.38667	8.0338	5.37339	5.93129	10.6763	15.8439	14.8488	13.7896	9.86047	-1.19823	0.608495	-1.96917	0.0489331	0.413306	Gm3650
ENSMUSG00000040189	30.7067	18.7455	38.6884	29.3802	18.4408	8.45007	20.963	15.9513	22.6658	0.858126	0.435866	1.96878	0.0489779	0.413402	Odad1
ENSMUSG00000059149	134.89	119.614	108.543	121.016	90.263	110.907	69.0032	90.0578	105.537	0.432097	0.219664	1.96708	0.0491734	0.414769	Mfsd4a
ENSMUSG00000035696	125.02	135.682	125.737	128.813	81.5279	109.851	103.068	98.149	113.481	0.394432	0.200674	1.96554	0.0493521	0.415992	Rnf38
ENSMUSG00000054720	402.477	390.086	395.482	396.015	373.67	239.771	337.155	316.865	356.44	0.319378	0.162561	1.96467	0.0494528	0.416323	Lrrc8c
ENSMUSG00000022814	144.76	151.75	153.679	150.063	132.968	109.851	106.562	116.46	133.262	0.366707	0.18668	1.96436	0.0494882	0.416323	Umps
ENSMUSG00000026896	49.3501	18.7455	33.315	33.8036	17.4703	22.1814	18.3426	19.3314	26.5675	0.797352	0.405918	1.96432	0.0494929	0.416323	Ifih1
ENSMUSG00000001829	54.8334	55.344	64.4807	58.2194	35.9111	48.5879	34.9383	39.8124	49.0159	0.553167	0.281681	1.96381	0.0495524	0.416323	Clpb
ENSMUSG00000058542	43.8667	46.4175	70.9288	53.7377	106.763	67.6005	62.0156	78.7929	66.2653	-0.554264	0.282285	-1.96349	0.0495892	0.416323	NA
ENSMUSG00000038954	18.6434	15.175	17.1949	17.0044	29.1171	29.5752	27.9507	28.881	22.9427	-0.768433	0.391368	-1.96345	0.0495935	0.416323	Supt3
ENSMUSG00000012017	80.0568	83.016	72.0035	78.3588	55.3225	50.7004	62.889	56.304	67.3314	0.474637	0.241821	1.96276	0.049674	0.416715	Scarf2
ENSMUSG00000021629	95.4102	92.8351	110.692	99.6457	82.4985	71.8256	67.2563	73.8601	86.7529	0.431506	0.219889	1.96238	0.049718	0.41674	Slc30a5
ENSMUSG00000004460	104.184	98.1909	80.6009	94.3251	76.675	55.9817	73.3705	68.6758	81.5004	0.454751	0.231761	1.96216	0.0497443	0.41674	Dnajb11
ENSMUSG00000074578	88.8302	78.5528	102.094	89.8258	137.821	120.413	101.321	119.852	104.839	-0.417633	0.212936	-1.96131	0.0498432	0.417078	Zfas1
ENSMUSG00000070044	75.6701	90.1571	83.825	83.2174	63.0871	49.6441	67.2563	59.9958	71.6066	0.469703	0.239535	1.96089	0.0498913	0.417078	Fam149a
ENSMUSG00000047388	36.1901	35.7058	36.5391	36.145	66.9693	48.5879	46.2933	53.9502	45.0476	-0.577365	0.294442	-1.96088	0.0498931	0.417078	Atmin
ENSMUSG00000034152	44.9634	29.4573	25.7923	33.4043	45.6168	55.9817	50.6606	50.753	42.0787	-0.607816	0.310007	-1.96065	0.0499197	0.417078	Exoc3
ENSMUSG00000022471	69.0901	70.5189	61.2567	66.9553	97.057	87.6694	88.2193	90.9819	78.9686	-0.44066	0.224837	-1.95991	0.0500065	0.417521	Xrcc6
ENSMUSG00000041439	55.9301	81.2307	50.5099	62.5569	93.1747	102.457	71.6236	89.0851	75.821	-0.497074	0.253835	-1.95826	0.0502001	0.418821	Mfsd6
ENSMUSG00000036777	1092.28	1105.09	980.107	1059.16	913.306	887.257	926.74	909.101	984.131	0.220546	0.112651	1.95778	0.0502555	0.418821	Anln
ENSMUSG00000034442	18.6434	19.6382	16.1202	18.1339	28.1465	33.8003	29.6976	30.5481	24.341	-0.747027	0.381582	-1.95771	0.0502639	0.418821	Trmt5
ENSMUSG00000021910	538.464	498.989	493.278	510.243	537.696	664.386	625.396	609.16	559.702	-0.255701	0.13066	-1.95699	0.0503484	0.419242	Nisch
ENSMUSG00000044037	195.207	194.597	181.621	190.475	133.939	178.508	138.006	150.151	170.313	0.346881	0.177283	1.95666	0.050388	0.419289	Als2cl
ENSMUSG00000052253	67.9935	71.4116	66.6301	68.6784	99.9687	88.7257	89.9662	92.8869	80.7826	-0.43429	0.222007	-1.9562	0.050442	0.419456	Zfp622
ENSMUSG00000024830	10.9667	21.4235	13.9708	15.4537	18.4408	27.4627	38.4322	28.1119	21.7828	-0.852861	0.436136	-1.95549	0.0505249	0.419863	Rps6kb2
ENSMUSG00000038264	57.0268	50.8808	44.0618	50.6565	6.79399	3.16877	34.0649	14.6759	32.6662	1.77698	0.909121	1.95461	0.0506285	0.419909	Sema7a
ENSMUSG00000117725	12.0634	8.92645	6.44807	9.14596	2.91171	3.16877	3.49383	3.19144	6.1687	1.51426	0.774769	1.95447	0.0506462	0.419909	NA
ENSMUSG00000070469	29.6101	37.4911	24.7176	30.6063	19.4114	14.7876	20.0895	18.0962	24.3512	0.759064	0.388406	1.95431	0.0506652	0.419909	Adamtsl3
ENSMUSG00000027333	41.6734	38.3837	39.7631	39.9401	43.6757	78.1631	56.7748	59.5379	49.739	-0.573112	0.293258	-1.95429	0.0506664	0.419909	Smox
ENSMUSG00000021009	312.551	310.64	297.686	306.959	273.701	257.727	222.732	251.387	279.173	0.289916	0.148387	1.95379	0.0507263	0.420076	Ptpn21
ENSMUSG00000023809	51.5434	50.8808	53.7339	52.0527	37.8522	30.6315	36.6853	35.0563	43.5545	0.566457	0.289963	1.95355	0.0507545	0.420076	Rps6ka2
ENSMUSG00000024383	154.63	137.467	127.887	139.995	107.733	114.076	103.068	108.292	124.144	0.371214	0.190078	1.95296	0.0508242	0.420277	Map3k2
ENSMUSG00000022568	175.467	187.455	164.426	175.783	218.378	235.546	204.389	219.438	197.61	-0.316742	0.162221	-1.95254	0.0508744	0.420277	Scrib
ENSMUSG00000031714	14.2567	19.6382	20.4189	18.1046	30.0877	33.8003	27.9507	30.6129	24.3587	-0.750354	0.384307	-1.95248	0.0508808	0.420277	Gab1
ENSMUSG00000024853	494.598	576.649	447.066	506.104	659.988	618.967	554.646	611.2	558.652	-0.269849	0.13824	-1.95203	0.0509346	0.42044	Sf3b2
ENSMUSG00000002083	19.74	9.81909	15.0455	14.8682	5.82342	11.6188	1.74692	6.39639	10.6323	1.2404	0.635868	1.95071	0.0510911	0.421313	Bbc3
ENSMUSG00000052533	224.817	202.63	225.683	217.71	271.76	264.065	262.911	266.245	241.978	-0.292081	0.149748	-1.95048	0.051119	0.421313	Nup188
ENSMUSG00000037921	18.6434	16.9603	21.4936	19.0324	0	2.11252	10.4815	4.19801	11.6152	2.1581	1.10668	1.95006	0.0511687	0.421313	Ddx60
ENSMUSG00000035632	139.277	140.145	132.186	137.203	121.321	90.8382	103.942	105.367	121.285	0.379738	0.194738	1.94999	0.0511768	0.421313	Cnot3
ENSMUSG00000060126	1152.6	1227.39	1203.64	1194.54	1600.47	1298.14	1316.3	1404.97	1299.76	-0.23387	0.11997	-1.9494	0.0512471	0.421517	Tpt1
ENSMUSG00000021981	35.0934	30.3499	33.315	32.9195	56.2931	44.3628	47.1668	49.2742	41.0968	-0.585865	0.300569	-1.94919	0.0512732	0.421517	Cab39l
ENSMUSG00000074652	7.67668	4.46322	3.22404	5.12131	8.73513	9.50632	19.2161	12.4858	8.80358	-1.30493	0.66956	-1.94893	0.0513038	0.421517	Myh7b
ENSMUSG00000051343	150.244	142.823	128.961	140.676	115.498	108.795	103.068	109.12	124.898	0.367536	0.188622	1.94853	0.0513518	0.421631	Rab11fip5
ENSMUSG00000003518	107.474	107.117	96.7211	103.771	158.203	124.638	124.031	135.624	119.697	-0.38516	0.197707	-1.94813	0.051399	0.421738	Dusp3
ENSMUSG00000007987	14.2567	10.7117	13.9708	12.9798	26.2054	22.1814	21.8365	23.4078	18.1938	-0.85854	0.441034	-1.94665	0.0515765	0.422914	Ift22
ENSMUSG00000059890	112.957	105.332	119.289	112.526	89.2925	68.6568	94.3335	84.0943	98.3102	0.413935	0.212689	1.94619	0.0516314	0.423083	Ube4a
ENSMUSG00000022789	194.11	219.591	208.488	207.396	129.086	196.464	162.463	162.671	185.034	0.353777	0.181856	1.94537	0.0517299	0.423479	Dnm1l
ENSMUSG00000004096	132.697	144.608	134.335	137.213	119.38	98.232	100.448	106.02	121.617	0.373406	0.191961	1.94522	0.0517483	0.423479	Cwc15
ENSMUSG00000032763	7.67668	9.81909	4.29872	7.26483	18.4408	19.0126	10.4815	15.9783	11.6216	-1.11401	0.572815	-1.94479	0.0518001	0.423623	Ilvbl
ENSMUSG00000060098	74.5735	104.439	77.3769	85.4633	133.939	118.301	96.0804	116.107	100.785	-0.433245	0.222914	-1.94355	0.0519496	0.424456	Prmt7
ENSMUSG00000006435	12.0634	10.7117	15.0455	12.6069	17.4703	26.4065	25.3303	23.069	17.8379	-0.877709	0.451655	-1.94332	0.0519777	0.424456	Neurl1a
ENSMUSG00000006058	43.8667	26.7793	38.6884	36.4448	67.9399	53.8692	42.7995	54.8695	45.6572	-0.59723	0.307361	-1.94309	0.0520051	0.424456	Snf8
ENSMUSG00000081865	4.38667	2.67793	2.14936	3.07132	17.4703	7.39381	3.49383	9.45263	6.26198	-1.62441	0.836232	-1.94253	0.0520728	0.424726	NA
ENSMUSG00000039414	36.1901	47.3102	36.5391	40.0131	63.0871	53.8692	58.5217	58.4927	49.2529	-0.541696	0.278901	-1.94225	0.0521069	0.424726	Heatr5b
ENSMUSG00000013091	6.58001	19.6382	5.37339	10.5305	3.88228	4.22503	3.49383	3.86705	7.19879	1.47198	0.758544	1.94053	0.0523148	0.425941	Tmem190
ENSMUSG00000057388	67.9935	54.4513	55.8833	59.4427	99.9687	60.2067	89.9662	83.3806	71.4116	-0.495301	0.255251	-1.94045	0.0523249	0.425941	Mrpl18
ENSMUSG00000058070	18.6434	24.1014	22.5683	21.771	40.7639	28.519	36.6853	35.3227	28.5469	-0.696473	0.359016	-1.93995	0.0523856	0.426155	Eml1
ENSMUSG00000007216	1.09667	1.78529	4.29872	2.39356	6.79399	5.28129	11.355	7.81008	5.10182	-1.72711	0.890543	-1.93939	0.0524538	0.426428	Zfp775
ENSMUSG00000031016	92.1202	90.1571	96.7211	92.9995	67.9399	79.2194	59.3952	68.8515	80.9255	0.437731	0.225904	1.93769	0.0526615	0.427683	Wee1
ENSMUSG00000022408	15.3534	9.81909	3.22404	9.4655	1.94114	3.16877	4.36729	3.15907	6.31228	1.57215	0.811409	1.93756	0.0526774	0.427683	Fam83f
ENSMUSG00000107227	6.58001	3.57058	7.52275	5.89111	13.588	10.5626	15.7223	13.2909	9.59103	-1.19902	0.619192	-1.93642	0.0528163	0.427871	NA
ENSMUSG00000039960	96.5068	97.2983	99.9451	97.9168	129.086	155.27	104.815	129.724	113.82	-0.401461	0.207349	-1.93616	0.0528478	0.427871	Rhou
ENSMUSG00000046410	1.09667	6.24851	4.29872	3.8813	9.7057	7.39381	14.8488	10.6494	7.26537	-1.43288	0.740271	-1.93562	0.052914	0.427871	Kcnk6
ENSMUSG00000105818	4.38667	13.3897	3.22404	7.00013	5.82342	19.0126	26.2038	17.0133	12.0067	-1.25149	0.646564	-1.9356	0.0529166	0.427871	NA
ENSMUSG00000004099	821.405	757.856	792.038	790.433	713.369	663.33	650.727	675.809	733.121	0.225652	0.116585	1.93551	0.0529272	0.427871	Dnmt1
ENSMUSG00000032540	35.0934	45.5249	37.6138	39.4107	25.2348	22.1814	27.9507	25.1223	32.2665	0.650108	0.335911	1.93536	0.0529462	0.427871	Abhd5
ENSMUSG00000006740	423.314	475.78	506.174	468.423	410.551	392.928	371.22	391.566	429.994	0.25946	0.134074	1.9352	0.0529663	0.427871	Kif5b
ENSMUSG00000083773	473.761	518.627	510.472	500.953	433.845	462.641	348.51	414.999	457.976	0.274108	0.14165	1.9351	0.0529774	0.427871	Gm13394
ENSMUSG00000022557	169.984	157.998	149.38	159.121	234.878	184.845	183.426	201.05	180.085	-0.337579	0.174612	-1.93331	0.0531978	0.428855	Bop1
ENSMUSG00000040356	65.8001	45.5249	56.958	56.0943	72.7928	79.2194	81.2316	77.7479	66.9211	-0.478518	0.247513	-1.9333	0.053199	0.428855	Skic2
ENSMUSG00000068699	274.167	307.07	321.329	300.855	242.643	217.589	273.393	244.541	272.698	0.297164	0.15373	1.93302	0.0532333	0.428855	Flnc
ENSMUSG00000020492	63.6068	55.344	59.1073	59.3527	78.6162	79.2194	85.5989	81.1448	70.2488	-0.455068	0.235422	-1.93298	0.0532381	0.428855	Ska2
ENSMUSG00000107608	24.1267	16.0676	11.8215	17.3386	2.91171	12.6751	8.73459	8.10713	12.7229	1.10239	0.570573	1.93208	0.0533497	0.429399	NA
ENSMUSG00000025464	23.03	23.2088	21.4936	22.5775	11.6468	11.6188	13.9753	12.4137	17.4956	0.859393	0.44485	1.93187	0.0533752	0.429399	Paox
ENSMUSG00000051359	6.58001	3.57058	3.22404	4.45821	12.6174	8.45007	12.2284	11.0986	7.77842	-1.33309	0.690152	-1.93159	0.0534106	0.429405	Ncald
ENSMUSG00000024764	76.7668	74.9822	82.7503	78.1664	127.145	87.6694	100.448	105.087	91.6269	-0.42943	0.222398	-1.93091	0.0534938	0.429554	Naa40
ENSMUSG00000028082	286.231	214.235	236.429	245.632	204.79	207.027	176.439	196.085	220.858	0.324073	0.167841	1.93084	0.053503	0.429554	Sh3d19
ENSMUSG00000033565	250.04	246.37	233.205	243.205	307.671	313.709	269.025	296.802	270.003	-0.285614	0.147941	-1.93059	0.0535335	0.429554	Rbfox2
ENSMUSG00000027035	96.5068	115.151	103.169	104.942	136.85	115.132	159.843	137.275	121.109	-0.388245	0.201156	-1.93007	0.0535979	0.429662	Cers6
ENSMUSG00000024789	131.6	130.326	98.8705	120.266	93.1747	104.57	73.3705	90.3716	105.319	0.418784	0.216995	1.92992	0.0536165	0.429662	Jak2
ENSMUSG00000106427	8.77335	8.0338	2.14936	6.31884	8.73513	15.8439	19.2161	14.5984	10.4586	-1.20157	0.622701	-1.92961	0.0536556	0.429697	NA
ENSMUSG00000032097	384.931	401.69	419.125	401.915	368.817	330.609	302.217	333.881	367.898	0.268501	0.139197	1.92893	0.0537401	0.430095	Ddx6
ENSMUSG00000028044	171.08	167.817	176.247	171.715	162.085	109.851	128.398	133.445	152.58	0.361786	0.187607	1.92843	0.0538021	0.4302	Cks1b
ENSMUSG00000054520	23.03	22.3161	26.867	24.071	41.7345	38.0253	34.0649	37.9416	31.0063	-0.657509	0.340986	-1.92826	0.0538228	0.4302	Sh3bp2
ENSMUSG00000053604	66.8968	57.1293	51.5846	58.5369	46.5874	28.519	43.6729	39.5931	49.065	0.55666	0.288776	1.92765	0.0538987	0.430528	Rpia
ENSMUSG00000047731	128.31	113.366	90.273	110.65	151.409	143.651	136.26	143.773	127.211	-0.376962	0.195642	-1.9268	0.0540049	0.430716	Wbp1l
ENSMUSG00000001909	130.504	126.756	101.02	119.426	148.497	154.214	157.223	153.311	136.369	-0.359153	0.186401	-1.92677	0.0540082	0.430716	Trmt1
ENSMUSG00000020422	636.068	725.72	702.84	688.209	842.455	787.969	788.733	806.386	747.297	-0.227813	0.118251	-1.92652	0.0540396	0.430716	Tns3
ENSMUSG00000020708	110.764	126.756	132.186	123.235	191.202	153.157	135.386	159.915	141.575	-0.373514	0.193898	-1.92634	0.0540617	0.430716	Psmc5
ENSMUSG00000061650	23.03	28.5646	22.5683	24.721	46.5874	35.9128	34.9383	39.1462	31.9336	-0.656055	0.340725	-1.92547	0.0541706	0.431306	Med9
ENSMUSG00000046785	123.924	128.541	128.961	127.142	92.2042	96.1195	105.688	98.0041	112.573	0.374253	0.194421	1.92496	0.0542343	0.431534	Epm2aip1
ENSMUSG00000038884	30.7067	23.2088	19.3442	24.4199	5.82342	21.1252	12.2284	13.059	18.7395	0.912962	0.474568	1.92377	0.0543829	0.432438	Shfl
ENSMUSG00000028696	6.58001	5.35587	12.8961	8.27734	19.4114	14.7876	16.5957	16.9316	12.6045	-1.04866	0.545218	-1.92337	0.0544334	0.432562	Ipp
ENSMUSG00000040325	195.207	181.207	192.368	189.594	142.674	162.664	149.361	151.566	170.58	0.322981	0.167982	1.92271	0.0545171	0.43277	Dcaf1
ENSMUSG00000034111	42.7701	52.666	56.958	50.798	32.0288	35.9128	34.9383	34.2933	42.5457	0.56889	0.295895	1.92261	0.0545296	0.43277	Tmed8
ENSMUSG00000020474	27.4167	18.7455	31.1657	25.776	40.7639	31.6877	48.9137	40.4551	33.1156	-0.666591	0.346788	-1.92218	0.0545827	0.432913	Polm
ENSMUSG00000038170	190.82	166.032	192.368	183.073	149.468	163.72	117.917	143.702	163.387	0.351326	0.183005	1.91976	0.0548881	0.435056	Pde4dip
ENSMUSG00000026578	15.3534	13.3897	11.8215	13.5215	6.79399	6.33755	5.24075	6.1241	9.8228	1.14654	0.597613	1.91854	0.0550428	0.436003	Ccdc181
ENSMUSG00000031242	47.1567	49.0955	64.4807	53.5777	36.8817	27.4627	42.7995	35.7146	44.6461	0.575626	0.300154	1.91777	0.0551403	0.436495	Chmp1b2
ENSMUSG00000042759	85.5402	116.936	89.1983	97.225	73.7633	68.6568	74.244	72.2214	84.7232	0.43329	0.226254	1.91506	0.0554852	0.438944	Apobr
ENSMUSG00000021549	208.367	203.523	228.907	213.599	194.114	137.314	175.565	168.998	191.298	0.334576	0.174737	1.91474	0.0555254	0.438981	Rasa1
ENSMUSG00000018574	19.74	9.81909	7.52275	12.3606	29.1171	15.8439	24.4568	23.1393	17.7499	-0.91985	0.480536	-1.91422	0.0555921	0.439228	Acadvl
ENSMUSG00000051627	1272.14	1336.29	1343.35	1317.26	1281.15	1089	985.261	1118.47	1217.86	0.236488	0.123573	1.91375	0.0556518	0.439418	H1f4
ENSMUSG00000071078	8.77335	12.497	11.8215	11.0306	2.91171	5.28129	5.24075	4.47792	7.75427	1.30447	0.681909	1.91296	0.0557528	0.439497	Nr2c2ap
ENSMUSG00000040738	145.857	122.292	130.036	132.728	92.2042	92.9507	118.79	101.315	117.022	0.38366	0.200568	1.91287	0.0557645	0.439497	Ints8
ENSMUSG00000003031	137.084	123.185	159.052	139.774	90.263	122.526	108.309	107.033	123.403	0.384031	0.200787	1.91263	0.0557954	0.439497	Cdkn1b
ENSMUSG00000034566	111.86	114.259	102.094	109.404	155.291	142.595	125.778	141.221	125.313	-0.365454	0.191081	-1.91256	0.0558041	0.439497	Atp5pd
ENSMUSG00000023367	36.1901	34.8132	27.9417	32.9816	49.4991	42.2503	55.9013	49.2169	41.0993	-0.579855	0.303297	-1.91184	0.0558966	0.439813	Tmem176a
ENSMUSG00000049550	114.054	171.388	184.845	156.762	200.908	218.645	187.794	202.449	179.606	-0.365081	0.190973	-1.91169	0.0559154	0.439813	Clip1
ENSMUSG00000022554	18.6434	31.2426	27.9417	25.9425	37.8522	47.5316	37.5587	40.9809	33.4617	-0.647267	0.338861	-1.91012	0.0561172	0.441113	Hgh1
ENSMUSG00000030522	95.4102	84.8013	105.319	95.1767	73.7633	69.713	69.0032	70.8265	83.0016	0.42352	0.221755	1.90985	0.0561521	0.441113	Mtmr10
ENSMUSG00000071477	61.4134	44.6322	33.315	46.4536	32.9994	29.5752	27.9507	30.1751	38.3143	0.621515	0.325688	1.90831	0.0563508	0.442393	Zfp777
ENSMUSG00000026380	9.87002	8.92645	15.0455	11.2807	1.94114	3.16877	7.86113	4.32368	7.80217	1.35167	0.708708	1.90724	0.0564898	0.442867	Tfcp2l1
ENSMUSG00000021134	285.134	321.352	257.923	288.136	361.052	364.409	325.8	350.42	319.278	-0.279128	0.146355	-1.9072	0.0564951	0.442867	Srsf5
ENSMUSG00000029714	65.8001	86.5866	77.3769	76.5879	94.1453	128.864	89.9662	104.325	90.4564	-0.437326	0.229379	-1.90657	0.0565768	0.442867	Gigyf1
ENSMUSG00000032020	67.9935	50.8808	73.0782	63.9841	43.6757	46.4754	43.6729	44.608	54.2961	0.515507	0.270398	1.90648	0.0565884	0.442867	Ubash3b
ENSMUSG00000032468	69.0901	88.3718	89.1983	82.2201	61.1459	54.9254	63.7625	59.9446	71.0824	0.455951	0.239161	1.90646	0.0565903	0.442867	Armc8
ENSMUSG00000060510	194.11	196.382	195.592	195.361	154.321	174.283	141.5	156.701	176.031	0.321059	0.168507	1.90531	0.0567399	0.443657	Zfp266
ENSMUSG00000068663	92.1202	76.7675	67.7048	78.8641	47.5579	63.3755	59.3952	56.7762	67.8202	0.473768	0.24868	1.90513	0.0567631	0.443657	Clec16a
ENSMUSG00000035799	26.32	33.9205	39.7631	33.3346	23.2937	15.8439	21.8365	20.3247	26.8296	0.709441	0.372459	1.90475	0.0568128	0.443765	Twist1
ENSMUSG00000032688	46.0601	49.9881	56.958	51.0021	56.2931	73.9381	85.5989	71.9434	61.4727	-0.498999	0.262353	-1.90201	0.0571696	0.445831	Malt1
ENSMUSG00000018293	1133.96	1160.44	1140.23	1144.88	1148.18	789.025	925.866	954.359	1049.62	0.262239	0.137907	1.90155	0.0572294	0.445831	Pfn1
ENSMUSG00000020521	44.9634	34.8132	34.3897	38.0554	53.3814	61.263	51.5341	55.3928	46.7241	-0.543011	0.285563	-1.90154	0.0572311	0.445831	Rnft1
ENSMUSG00000051615	61.4134	49.0955	45.1365	51.8818	46.5874	29.5752	27.0772	34.4133	43.1475	0.592157	0.311412	1.90152	0.0572336	0.445831	Rap2a
ENSMUSG00000021427	296.101	295.465	301.985	297.85	265.936	238.714	233.213	245.955	271.902	0.276388	0.145365	1.90134	0.0572577	0.445831	Ssr1
ENSMUSG00000047807	2.19334	5.35587	5.37339	4.30753	1.94114	21.1252	13.1019	12.0561	8.1818	-1.46651	0.773263	-1.89652	0.057891	0.450478	NA
ENSMUSG00000020385	53.7368	60.6999	56.958	57.1315	55.3225	88.7257	97.8274	80.6252	68.8784	-0.496515	0.261883	-1.89594	0.0579682	0.450664	Clk4
ENSMUSG00000018217	25.2234	14.2823	13.9708	17.8255	21.3525	32.744	36.6853	30.2606	24.0431	-0.775002	0.408802	-1.89579	0.0579878	0.450664	Pmp22
ENSMUSG00000058835	218.237	222.269	225.683	222.063	174.703	210.195	148.488	177.795	199.929	0.324782	0.171384	1.89505	0.0580858	0.451142	Abi1
ENSMUSG00000020914	1160.28	1221.14	1174.62	1185.35	1555.82	1377.36	1229.83	1387.67	1286.51	-0.22677	0.119682	-1.89476	0.058124	0.451155	Top2a
ENSMUSG00000026596	336.677	336.527	368.615	347.273	315.435	282.021	266.405	287.954	317.613	0.270387	0.14288	1.89241	0.058437	0.452782	Abl2
ENSMUSG00000025326	214.947	260.652	261.147	245.582	215.467	197.52	184.3	199.096	222.339	0.305087	0.161237	1.89216	0.0584692	0.452782	Ube3a
ENSMUSG00000038705	49.3501	42.847	42.9872	45.0614	66.9693	52.8129	71.6236	63.802	54.4317	-0.507994	0.268476	-1.89214	0.0584721	0.452782	Gmeb2
ENSMUSG00000019659	47.1567	56.2366	52.6593	52.0175	32.0288	29.5752	43.6729	35.0923	43.5549	0.562927	0.297518	1.89208	0.0584803	0.452782	Ccdc12
ENSMUSG00000024187	26.32	28.5646	34.3897	29.7581	56.2931	43.3066	36.6853	45.4283	37.5932	-0.608942	0.322078	-1.89067	0.0586689	0.453179	Fam234a
ENSMUSG00000033054	117.344	124.97	145.082	129.132	72.7928	90.8382	124.905	96.1785	112.655	0.419954	0.222134	1.89055	0.058685	0.453179	Npat
ENSMUSG00000006932	813.728	875.685	833.951	841.121	815.279	667.555	655.094	712.643	776.882	0.239692	0.126809	1.89018	0.0587334	0.453179	Ctnnb1
ENSMUSG00000028246	74.5735	74.0895	70.9288	73.1973	51.4402	53.8692	54.1544	53.1546	63.1759	0.461739	0.244284	1.89017	0.0587355	0.453179	Faxc
ENSMUSG00000110816	9.87002	8.92645	6.44807	8.41485	1.94114	1.05626	5.24075	2.74605	5.58045	1.57756	0.834747	1.88987	0.0587757	0.453179	Gm19178
ENSMUSG00000052962	19.74	32.1352	27.9417	26.6056	55.3225	41.1941	30.5711	42.3625	34.4841	-0.659102	0.348756	-1.88986	0.0587764	0.453179	Mrpl35
ENSMUSG00000026605	597.684	606.999	570.654	591.779	491.108	571.436	420.134	494.226	543.003	0.262103	0.13873	1.88931	0.0588509	0.453179	Cenpf
ENSMUSG00000022812	246.75	257.082	283.715	262.516	197.026	229.208	217.491	214.575	238.545	0.291203	0.154143	1.88918	0.0588678	0.453179	Gsk3b
ENSMUSG00000064215	24.1267	16.0676	18.2695	19.488	5.82342	14.7876	9.60804	10.073	14.7805	0.956357	0.506249	1.8891	0.0588778	0.453179	Ifi27
ENSMUSG00000022508	43.8667	30.3499	50.5099	41.5755	24.2643	28.519	27.0772	26.6201	34.0978	0.636168	0.336846	1.8886	0.0589454	0.453179	Bcl6
ENSMUSG00000029752	307.067	299.929	317.03	308.009	178.585	270.402	99.5743	182.854	245.431	0.754153	0.399372	1.88835	0.058979	0.453179	Asns
ENSMUSG00000028843	62.5101	71.4116	67.7048	67.2088	57.2636	29.5752	52.4075	46.4155	56.8121	0.528326	0.279813	1.88814	0.0590073	0.453179	Sh3bgrl3
ENSMUSG00000001323	19.74	8.92645	11.8215	13.496	16.4997	29.5752	27.0772	24.384	18.94	-0.86796	0.459693	-1.88813	0.0590083	0.453179	Srr
ENSMUSG00000040550	98.7002	121.4	103.169	107.756	86.3807	66.5443	89.9662	80.9637	94.3601	0.411517	0.218144	1.88645	0.0592349	0.454097	Otud6b
ENSMUSG00000032309	71.2835	56.2366	44.0618	57.194	43.6757	36.969	36.6853	39.11	48.152	0.547433	0.290245	1.88611	0.0592806	0.454097	Fbxo22
ENSMUSG00000055717	27.4167	17.8529	37.6138	27.6278	15.5291	17.9564	13.9753	15.8203	21.724	0.79944	0.423864	1.88608	0.0592847	0.454097	Slain1
ENSMUSG00000007656	156.824	165.139	185.919	169.294	139.762	125.695	137.133	134.197	151.745	0.333644	0.176904	1.88601	0.059293	0.454097	Arpp19
ENSMUSG00000106990	30.7067	26.7793	29.0163	28.8341	11.6468	25.3502	13.9753	16.9908	22.9125	0.77345	0.41019	1.88559	0.0593506	0.454097	NA
ENSMUSG00000059713	74.5735	71.4116	73.0782	73.0211	47.5579	61.263	49.7871	52.8694	62.9452	0.468875	0.248681	1.88545	0.0593692	0.454097	Rcan3
ENSMUSG00000030421	71.2835	96.4057	88.1237	85.2709	63.0871	68.6568	56.7748	62.8396	74.0552	0.447535	0.237377	1.88533	0.059385	0.454097	Uri1
ENSMUSG00000026321	8.77335	8.92645	9.67211	9.12397	5.82342	0	3.49383	3.10575	6.11486	1.52948	0.811846	1.88395	0.0595718	0.454914	Tnfrsf11a
ENSMUSG00000028906	216.044	232.98	185.919	211.648	169.85	171.114	171.198	170.72	191.184	0.312152	0.165724	1.88356	0.0596241	0.454914	Epb41
ENSMUSG00000021374	323.517	344.561	372.914	346.997	335.817	260.896	254.176	283.63	315.314	0.29127	0.15464	1.88354	0.0596269	0.454914	Nup153
ENSMUSG00000096255	35.0934	13.3897	22.5683	23.6838	36.8817	35.9128	41.0526	37.949	30.8164	-0.699368	0.371372	-1.8832	0.0596734	0.454914	Dynlt1b
ENSMUSG00000070871	48.2534	32.1352	69.8541	50.0809	41.7345	31.6877	21.8365	31.7529	40.9169	0.654769	0.347693	1.88318	0.059676	0.454914	Ccnyl1
ENSMUSG00000023456	437.571	439.181	500.8	459.184	445.492	347.509	345.016	379.339	419.262	0.275255	0.146271	1.88181	0.0598616	0.456048	Tpi1
ENSMUSG00000045665	43.8667	38.3837	32.2404	38.1636	68.9105	45.4191	53.281	55.8702	47.0169	-0.551905	0.293382	-1.88118	0.0599469	0.456054	Mfsd5
ENSMUSG00000108447	5.48334	0.892645	1.07468	2.48356	2.91171	14.7876	6.98767	8.229	5.35628	-1.75589	0.933491	-1.881	0.0599723	0.456054	NA
ENSMUSG00000034940	53.7368	56.2366	56.958	55.6438	69.881	81.3319	77.7378	76.3169	65.9804	-0.454685	0.241726	-1.88099	0.0599732	0.456054	Synrg
ENSMUSG00000059033	17.5467	19.6382	20.4189	19.2013	19.4114	32.744	44.5464	32.2339	25.7176	-0.751448	0.399733	-1.87987	0.0601252	0.456929	Rpl18a-ps1
ENSMUSG00000040943	40.5767	45.5249	63.4061	49.8359	61.1459	88.7257	63.7625	71.2114	60.5236	-0.512822	0.272915	-1.87906	0.0602367	0.457245	Tet2
ENSMUSG00000030082	289.521	257.974	250.4	265.965	257.201	169.001	209.63	211.944	238.955	0.325274	0.173108	1.87903	0.0602408	0.457245	Sec61a1
ENSMUSG00000018750	51.5434	54.4513	47.2859	51.0935	25.2348	39.0816	39.3056	34.5407	42.8171	0.566073	0.30137	1.87833	0.0603355	0.457683	Zbtb4
ENSMUSG00000022443	2710.96	2392.29	2536.24	2546.5	3371.76	2564.6	3018.67	2985.01	2765.75	-0.229636	0.122282	-1.87792	0.0603921	0.457831	Myh9
ENSMUSG00000022552	25.2234	25.8867	36.5391	29.2164	40.7639	54.9254	38.4322	44.7072	36.9618	-0.612307	0.326124	-1.87753	0.0604461	0.45796	Sharpin
ENSMUSG00000032518	2402.8	2441.38	2434.15	2426.11	2502.13	1876.97	1715.47	2031.52	2228.82	0.256255	0.136626	1.87559	0.0607111	0.458601	Rpsa
ENSMUSG00000095937	97.6035	93.7277	98.8705	96.7339	79.5868	71.8256	67.2563	72.8895	84.8117	0.408622	0.217863	1.87559	0.0607115	0.458601	Gm12671
ENSMUSG00000043929	33.9967	29.4573	30.091	31.1817	16.4997	24.2939	16.5957	19.1298	25.1557	0.710878	0.379047	1.87544	0.0607329	0.458601	Klhl15
ENSMUSG00000058076	93.2168	74.9822	89.1983	85.7991	145.586	107.738	91.7132	115.012	100.406	-0.424668	0.22646	-1.87524	0.0607593	0.458601	Sdhc
ENSMUSG00000022678	127.214	143.716	109.617	126.849	103.851	91.8945	97.8274	97.8576	112.353	0.376837	0.200956	1.87522	0.0607619	0.458601	Nde1
ENSMUSG00000079111	203.98	259.76	278.342	247.361	225.172	161.608	201.769	196.183	221.772	0.333688	0.177953	1.87515	0.0607723	0.458601	Kdelr2
ENSMUSG00000039100	233.59	215.127	210.637	219.785	291.171	315.821	216.618	274.537	247.161	-0.318539	0.169886	-1.87502	0.0607905	0.458601	Marchf6
ENSMUSG00000039483	47.1567	36.5984	35.4644	39.7399	63.0871	47.5316	61.1421	57.2536	48.4967	-0.533635	0.284691	-1.87444	0.0608705	0.458833	Asb6
ENSMUSG00000009569	126.117	131.219	116.065	124.467	98.9982	99.2883	91.7132	96.6665	110.567	0.367374	0.196011	1.87425	0.0608955	0.458833	Mrtfb
ENSMUSG00000029093	21.9334	18.7455	25.7923	22.1571	38.8228	29.5752	36.6853	35.0278	28.5924	-0.669837	0.357502	-1.87366	0.0609775	0.459171	Sorcs2
ENSMUSG00000031274	25.2234	20.5308	23.6429	23.1324	31.0582	42.2503	35.8118	36.3735	29.7529	-0.655436	0.350011	-1.87261	0.0611216	0.459913	Col4a5
ENSMUSG00000041921	28.5134	26.7793	27.9417	27.7448	40.7639	50.7004	35.8118	42.4254	35.0851	-0.608969	0.325233	-1.87241	0.0611505	0.459913	Metap1d
ENSMUSG00000038943	315.841	283.861	314.881	304.861	294.083	201.745	242.821	246.217	275.539	0.305721	0.163404	1.87095	0.0613521	0.460981	Prc1
ENSMUSG00000056486	31.8034	47.3102	34.3897	37.8344	24.2643	23.2377	25.3303	24.2774	31.0559	0.646328	0.345475	1.87084	0.0613672	0.460981	Chn1
ENSMUSG00000030216	162.307	199.952	173.023	178.428	156.262	136.257	133.639	142.053	160.24	0.332217	0.177655	1.87001	0.0614828	0.461569	Wbp11
ENSMUSG00000074731	5.48334	1.78529	3.22404	3.49756	6.79399	14.7876	6.98767	9.52309	6.51032	-1.46172	0.781887	-1.86948	0.0615566	0.461569	Zfp345
ENSMUSG00000040022	51.5434	41.9543	37.6138	43.7038	57.2636	61.263	67.2563	61.9276	52.8157	-0.506508	0.270937	-1.86947	0.0615575	0.461569	Rab11fip2
ENSMUSG00000033458	0	4.46322	3.22404	2.56242	6.79399	6.33755	11.355	8.16217	5.36229	-1.63744	0.876577	-1.86799	0.0617632	0.462647	Fan1
ENSMUSG00000038578	38.3834	24.9941	20.4189	27.9321	14.5586	21.1252	13.1019	16.2619	22.097	0.785813	0.420838	1.86726	0.0618655	0.462647	Susd1
ENSMUSG00000042404	26.32	33.0279	30.091	29.813	17.4703	15.8439	20.963	18.0924	23.9527	0.71833	0.384713	1.86718	0.0618763	0.462647	Dennd4b
ENSMUSG00000022031	71.2835	63.3778	76.3022	70.3211	85.4102	113.02	85.5989	94.6763	82.4987	-0.428591	0.2296	-1.86669	0.0619454	0.462647	Elp3
ENSMUSG00000039826	30.7067	32.1352	32.2404	31.6941	36.8817	62.3192	44.5464	47.9158	39.8049	-0.59078	0.316508	-1.86655	0.061964	0.462647	Trub2
ENSMUSG00000038502	66.8968	61.5925	68.7794	65.7562	44.6462	42.2503	53.281	46.7258	56.241	0.486611	0.260718	1.86643	0.0619818	0.462647	Ptov1
ENSMUSG00000020181	145.857	178.529	155.828	160.071	101.91	137.314	136.26	125.161	142.616	0.357529	0.191565	1.86636	0.0619906	0.462647	Nav3
ENSMUSG00000020821	285.134	276.72	254.699	272.184	246.525	226.039	195.655	222.74	247.462	0.291052	0.155952	1.86629	0.0620007	0.462647	Kif1c
ENSMUSG00000039456	91.0235	101.762	97.7958	96.8603	74.7339	66.5443	77.7378	73.0053	84.9328	0.406964	0.218119	1.86579	0.0620711	0.462892	Morc3
ENSMUSG00000033502	49.3501	38.3837	36.5391	41.4243	45.6168	66.5443	67.2563	59.8058	50.615	-0.533523	0.286083	-1.86493	0.0621918	0.463512	Cdc14a
ENSMUSG00000026207	0	5.35587	3.22404	2.85997	2.91171	10.5626	13.9753	9.14988	6.00492	-1.63849	0.878749	-1.86457	0.0622415	0.463604	Speg
ENSMUSG00000102950	2.19334	7.14116	9.67211	6.33554	6.79399	15.8439	20.963	14.5336	10.4346	-1.19445	0.640788	-1.86404	0.0623162	0.463881	NA
ENSMUSG00000015112	73.4768	88.3718	83.825	81.8912	62.1165	61.263	58.5217	60.6337	71.2625	0.437038	0.234523	1.86352	0.0623894	0.464124	Slc25a13
ENSMUSG00000023010	242.364	203.523	268.67	238.186	363.964	291.527	241.948	299.146	268.666	-0.329933	0.177072	-1.86327	0.0624241	0.464124	Tmbim6
ENSMUSG00000032263	26.32	23.2088	13.9708	21.1665	12.6174	9.50632	12.2284	11.4507	16.3086	0.883554	0.474746	1.86111	0.0627284	0.465977	Bckdhb
ENSMUSG00000022550	13.16	7.14116	4.29872	8.19997	17.4703	14.7876	17.4692	16.5757	12.3878	-1.02624	0.551453	-1.86097	0.0627487	0.465977	Adck5
ENSMUSG00000029804	23.03	24.1014	13.9708	20.3674	31.0582	38.0253	30.5711	33.2182	26.7928	-0.695807	0.374011	-1.86039	0.0628303	0.466303	Herc3
ENSMUSG00000031161	44.9634	45.5249	34.3897	41.626	48.5285	74.9943	57.6483	60.3904	51.0082	-0.530306	0.285209	-1.85936	0.062976	0.466678	Hdac6
ENSMUSG00000003271	16.45	10.7117	15.0455	14.0691	29.1171	24.2939	20.0895	24.5002	19.2846	-0.808358	0.434798	-1.85916	0.0630044	0.466678	Sult2b1
ENSMUSG00000105728	13.16	9.81909	12.8961	11.9584	13.588	23.2377	28.8241	21.8833	16.9208	-0.883768	0.475547	-1.85842	0.0631087	0.466678	NA
ENSMUSG00000044906	62.5101	58.0219	52.6593	57.7304	46.5874	36.969	37.5587	40.3717	49.0511	0.515877	0.277623	1.85819	0.0631421	0.466678	4930503L19Rik
ENSMUSG00000026873	67.9935	81.2307	77.3769	75.5337	106.763	107.738	87.3459	100.616	88.0747	-0.408082	0.219614	-1.85818	0.0631438	0.466678	Phf19
ENSMUSG00000042606	86.6368	95.513	106.393	96.181	89.2925	53.8692	69.0032	70.7216	83.4513	0.440911	0.237285	1.85815	0.0631473	0.466678	Hirip3
ENSMUSG00000063268	18.6434	17.8529	19.3442	18.6135	35.9111	26.4065	28.8241	30.3806	24.497	-0.709479	0.381851	-1.858	0.0631688	0.466678	Parp10
ENSMUSG00000057229	18.6434	9.81909	19.3442	15.9356	7.76456	8.45007	6.98767	7.7341	11.8348	1.03535	0.557266	1.8579	0.063183	0.466678	Dmac2
ENSMUSG00000037606	78.9601	87.4792	89.1983	85.2126	72.7928	51.7567	63.7625	62.7706	73.9916	0.438999	0.236362	1.85731	0.0632668	0.467018	Osbpl5
ENSMUSG00000021877	277.457	292.788	288.014	286.086	233.907	223.927	252.43	236.755	261.42	0.272176	0.146586	1.85677	0.0633439	0.467285	Arf4
ENSMUSG00000021484	187.53	174.066	173.023	178.206	164.997	122.526	136.26	141.261	159.734	0.333469	0.17962	1.85653	0.0633786	0.467285	Lman2
ENSMUSG00000066877	69.0901	99.0836	84.8996	84.3578	65.9988	65.488	55.0279	62.1716	73.2647	0.4482	0.241483	1.85603	0.0634494	0.467528	Nck2
ENSMUSG00000002055	146.954	133.004	120.364	133.441	156.262	189.07	160.716	168.683	151.062	-0.336661	0.181414	-1.85576	0.0634877	0.467531	Spag5
ENSMUSG00000030615	41.6734	39.2764	48.3606	43.1034	27.176	31.6877	27.0772	28.647	35.8752	0.589881	0.317992	1.85502	0.0635936	0.467885	Tmem126a
ENSMUSG00000021190	57.0268	54.4513	52.6593	54.7125	75.7045	94.007	59.3952	76.3689	65.5407	-0.47552	0.25636	-1.85489	0.0636114	0.467885	Lgmn
ENSMUSG00000065773	4.38667	9.81909	6.44807	6.88461	17.4703	9.50632	17.4692	14.8153	10.8499	-1.0923	0.589494	-1.85294	0.0638904	0.469625	NA
ENSMUSG00000001521	92.1202	80.338	70.9288	81.129	62.1165	61.263	55.9013	59.7603	70.4446	0.441936	0.238535	1.85271	0.0639241	0.469625	Tulp3
ENSMUSG00000028977	7.67668	3.57058	13.9708	8.40603	19.4114	11.6188	20.0895	17.0399	12.723	-1.04928	0.566482	-1.85228	0.0639857	0.469799	Casz1
ENSMUSG00000022296	3.29001	6.24851	3.22404	4.25419	13.588	6.33755	12.2284	10.718	7.48608	-1.31689	0.711141	-1.85179	0.0640557	0.470033	Baalc
ENSMUSG00000036167	117.344	130.326	126.812	124.827	161.115	147.876	162.463	157.151	140.989	-0.331857	0.179301	-1.85084	0.0641925	0.470747	Pphln1
ENSMUSG00000063506	52.6401	40.169	67.7048	53.5046	33.97	42.2503	32.318	36.1794	44.842	0.56252	0.303984	1.8505	0.064242	0.470747	Arhgap22
ENSMUSG00000115584	12.0634	8.92645	8.59743	9.86241	17.4703	25.3502	13.9753	18.9319	14.3972	-0.937266	0.506576	-1.8502	0.0642846	0.470747	Gm5854
ENSMUSG00000031995	243.46	207.094	200.965	217.173	198.967	174.283	148.488	173.912	195.543	0.321159	0.173605	1.84994	0.0643222	0.470747	St14
ENSMUSG00000039103	63.6068	34.8132	46.2112	48.2104	11.6468	40.1378	36.6853	29.49	38.8502	0.704041	0.380605	1.84979	0.0643434	0.470747	Nexn
ENSMUSG00000039831	62.5101	51.7734	61.2567	58.5134	74.7339	78.1631	84.7255	79.2075	68.8605	-0.442459	0.239283	-1.8491	0.0644428	0.470886	Arhgap29
ENSMUSG00000024902	43.8667	40.169	47.2859	43.7739	77.6456	57.0379	52.4075	62.3637	53.0688	-0.512187	0.277029	-1.84885	0.0644789	0.470886	Mrpl11
ENSMUSG00000030659	35.0934	39.2764	31.1657	35.1785	26.2054	20.0689	20.963	22.4124	28.7955	0.65352	0.353492	1.84875	0.0644933	0.470886	Nucb2
ENSMUSG00000001098	111.86	140.145	127.887	126.631	110.645	85.5569	96.9539	97.7186	112.175	0.375322	0.20304	1.84851	0.0645284	0.470886	Kctd10
ENSMUSG00000048732	50.4468	41.9543	63.4061	51.9357	73.7633	79.2194	63.7625	72.2484	62.0921	-0.479708	0.259538	-1.84831	0.0645571	0.470886	Klhl11
ENSMUSG00000027714	71.2835	35.7058	59.1073	55.3655	79.5868	90.8382	64.6359	78.3536	66.8596	-0.508342	0.275096	-1.84787	0.0646204	0.470886	Exosc9
ENSMUSG00000032601	292.811	299.929	315.956	302.898	298.936	203.858	233.213	245.336	274.117	0.303058	0.164009	1.84781	0.0646291	0.470886	Prkar2a
ENSMUSG00000019851	137.084	142.823	116.065	131.991	205.761	161.608	141.5	169.623	150.807	-0.358683	0.194195	-1.84703	0.0647432	0.471439	Perp
ENSMUSG00000022680	180.95	169.603	148.306	166.286	145.586	117.245	131.892	131.574	148.93	0.336636	0.182371	1.84589	0.0649088	0.47173	Pdxdc1
ENSMUSG00000034312	83.3468	97.2983	81.6756	87.4402	65.0282	47.5316	78.6113	63.7237	75.582	0.451957	0.244877	1.84565	0.0649427	0.47173	Iqsec1
ENSMUSG00000031066	14.2567	9.81909	8.59743	10.8911	19.4114	29.5752	13.1019	20.6962	15.7936	-0.920781	0.498942	-1.84547	0.0649698	0.47173	Usp11
ENSMUSG00000069083	82.2501	90.1571	97.7958	90.0677	130.056	106.682	114.423	117.054	103.561	-0.378488	0.205093	-1.84544	0.0649734	0.47173	Gm10259
ENSMUSG00000074796	63.6068	50.8808	64.4807	59.6561	85.4102	114.076	55.0279	84.838	72.247	-0.505024	0.273701	-1.84517	0.0650133	0.47173	Slc4a11
ENSMUSG00000050410	41.6734	25.8867	22.5683	30.0428	57.2636	40.1378	40.1791	45.8602	37.9515	-0.616248	0.334004	-1.84503	0.0650331	0.47173	Tcf19
ENSMUSG00000030084	250.04	262.438	294.462	268.98	214.496	233.433	216.618	221.516	245.248	0.280621	0.152105	1.84491	0.0650504	0.47173	Plxna1
ENSMUSG00000003352	63.6068	63.3778	49.4352	58.8066	76.675	80.2756	82.9786	79.9764	69.3915	-0.441748	0.239671	-1.84314	0.0653084	0.473034	Cacnb3
ENSMUSG00000088185	134.89	146.394	140.783	140.689	185.379	173.226	167.704	175.436	158.063	-0.316693	0.171864	-1.8427	0.0653727	0.473034	NA
ENSMUSG00000051391	915.718	884.611	829.652	876.66	848.278	723.537	662.955	744.923	810.792	0.235415	0.127781	1.84233	0.0654264	0.473034	Ywhag
ENSMUSG00000050957	2.19334	4.46322	0	2.21885	2.91171	10.5626	9.60804	7.69411	4.95648	-1.74408	0.94682	-1.84204	0.0654693	0.473034	Insl6
ENSMUSG00000029190	130.504	143.716	166.575	146.932	179.555	204.914	169.451	184.64	165.786	-0.327746	0.177934	-1.84196	0.0654815	0.473034	D5Ertd579e
ENSMUSG00000029104	193.014	208.879	223.533	208.475	215.467	269.346	286.494	257.102	232.789	-0.302964	0.164485	-1.84189	0.0654909	0.473034	Htt
ENSMUSG00000035726	270.877	319.567	332.076	307.507	401.816	379.197	333.661	371.558	339.532	-0.271009	0.14715	-1.84173	0.0655154	0.473034	Supt16
ENSMUSG00000028403	148.05	141.038	194.517	161.202	139.762	114.076	123.158	125.665	143.433	0.356052	0.193354	1.84145	0.065555	0.473034	Zdhhc21
ENSMUSG00000019373	66.8968	101.762	87.049	85.2358	127.145	103.513	109.182	113.28	99.2579	-0.404579	0.219727	-1.84128	0.0655802	0.473034	Cops3
ENSMUSG00000026730	52.6401	30.3499	47.2859	43.4253	26.2054	30.6315	27.9507	28.2625	35.8439	0.612155	0.332502	1.84106	0.0656131	0.473034	Pter
ENSMUSG00000049354	179.854	169.603	178.397	175.951	274.671	212.308	179.059	222.013	198.982	-0.334818	0.181941	-1.84025	0.0657313	0.473135	Dcaf7
ENSMUSG00000020863	184.24	171.388	192.368	182.665	223.231	234.489	213.124	223.615	203.14	-0.292378	0.158882	-1.84022	0.0657363	0.473135	Luc7l3
ENSMUSG00000051236	50.4468	34.8132	53.7339	46.3313	27.176	26.4065	37.5587	30.3804	38.3558	0.594931	0.323317	1.84008	0.0657558	0.473135	Msrb3
ENSMUSG00000020444	24.1267	23.2088	29.0163	25.4506	51.4402	40.1378	27.9507	39.8429	32.6468	-0.645086	0.350606	-1.83992	0.0657803	0.473135	Guk1
ENSMUSG00000075284	148.05	132.111	155.828	145.33	122.292	130.976	82.1051	111.791	128.561	0.382162	0.207812	1.83898	0.0659188	0.47328	Wipf1
ENSMUSG00000030019	98.7002	105.332	97.7958	100.609	89.2925	66.5443	72.4971	76.1113	88.3603	0.402899	0.219118	1.83873	0.0659549	0.47328	Fbxl14
ENSMUSG00000104524	15.3534	7.14116	11.8215	11.4387	3.88228	3.16877	6.98767	4.67957	8.05912	1.25825	0.684319	1.83869	0.0659612	0.47328	NA
ENSMUSG00000024422	105.28	110.688	80.6009	98.8564	147.527	122.526	117.043	129.032	113.944	-0.380546	0.206982	-1.83854	0.0659823	0.47328	Dhx16
ENSMUSG00000031556	40.5767	29.4573	45.1365	38.3902	25.2348	24.2939	24.4568	24.6619	31.526	0.631226	0.343375	1.8383	0.0660178	0.47328	Tm2d2
ENSMUSG00000079501	37.2867	42.847	39.7631	39.9656	27.176	28.519	23.5834	26.4261	33.1959	0.603087	0.328083	1.83822	0.0660302	0.47328	Gm5138
ENSMUSG00000049288	69.0901	57.1293	50.5099	58.9098	41.7345	43.3066	39.3056	41.4489	50.1793	0.507497	0.276269	1.83697	0.0662144	0.473732	Lix1l
ENSMUSG00000028991	133.794	134.789	144.007	137.53	109.674	95.0632	117.917	107.552	122.541	0.351121	0.191144	1.83694	0.0662184	0.473732	Mtor
ENSMUSG00000029311	9.87002	5.35587	4.29872	6.5082	18.4408	9.50632	13.9753	13.9742	10.2412	-1.11711	0.608146	-1.83691	0.0662229	0.473732	Hsd17b11
ENSMUSG00000005057	17.5467	13.3897	9.67211	13.5362	24.2643	22.1814	24.4568	23.6342	18.5852	-0.807339	0.439548	-1.83675	0.0662473	0.473732	Sh2b2
ENSMUSG00000058587	199.594	201.738	186.994	196.109	160.144	164.776	152.855	159.259	177.684	0.301965	0.164425	1.83649	0.0662849	0.473732	Tmod3
ENSMUSG00000060012	35.0934	36.5984	26.867	32.8529	52.4108	47.5316	45.4198	48.4541	40.6535	-0.555756	0.302742	-1.83574	0.0663957	0.474249	Kif13b
ENSMUSG00000030201	209.464	250.833	235.355	231.884	177.614	191.183	199.149	189.315	210.6	0.293988	0.160213	1.83499	0.0665076	0.474774	Lrp6
ENSMUSG00000021975	33.9967	38.3837	50.5099	40.9635	64.0576	52.8129	58.5217	58.4641	49.7138	-0.51606	0.281459	-1.83352	0.066726	0.475169	Ints9
ENSMUSG00000105238	8.77335	16.0676	11.8215	12.2208	5.82342	6.33755	4.36729	5.50942	8.86511	1.16824	0.637254	1.83324	0.066767	0.475169	NA
ENSMUSG00000022747	19.74	23.2088	27.9417	23.6302	9.7057	20.0689	10.4815	13.4187	18.5244	0.83043	0.45308	1.83285	0.0668245	0.475169	St3gal6
ENSMUSG00000030281	18.6434	14.2823	12.8961	15.2739	30.0877	19.0126	28.8241	25.9748	20.6244	-0.775091	0.422922	-1.83271	0.0668462	0.475169	Il17rc
ENSMUSG00000047554	58.1234	59.8072	56.958	58.2962	38.8228	35.9128	48.0402	40.9253	49.6107	0.505618	0.275895	1.83265	0.0668549	0.475169	Tmem41b
ENSMUSG00000070271	26.32	28.5646	25.7923	26.8923	56.2931	26.4065	42.7995	41.833	34.3627	-0.639876	0.349293	-1.83192	0.0669636	0.475169	NA
ENSMUSG00000047641	9.87002	13.3897	15.0455	12.7684	20.382	21.1252	26.2038	22.5703	17.6693	-0.822258	0.448852	-1.83191	0.0669642	0.475169	Krt87
ENSMUSG00000041889	9.87002	13.3897	11.8215	11.6937	30.0877	16.9001	17.4692	21.4857	16.5897	-0.870704	0.475326	-1.83181	0.0669802	0.475169	Shisa4
ENSMUSG00000052713	72.3801	73.1969	70.9288	72.1686	48.5285	48.5879	60.2686	52.4617	62.3151	0.456411	0.249165	1.83176	0.0669867	0.475169	Zfp608
ENSMUSG00000010051	7.67668	6.24851	10.7468	8.22399	1.94114	4.22503	2.62038	2.92885	5.57642	1.49599	0.817045	1.83097	0.0671046	0.475169	Hyal1
ENSMUSG00000006699	501.178	448.108	441.693	463.659	457.139	333.778	359.865	383.594	423.627	0.272589	0.148882	1.8309	0.0671152	0.475169	Cdc42
ENSMUSG00000039069	10.9667	16.9603	15.0455	14.3241	25.2348	28.519	20.963	24.9056	19.6149	-0.784518	0.428548	-1.83064	0.0671543	0.475169	Mtg2
ENSMUSG00000063229	1272.14	1322.9	1371.29	1322.11	1424.8	916.832	900.536	1080.72	1201.42	0.290945	0.158945	1.83047	0.0671791	0.475169	Ldha
ENSMUSG00000018820	33.9967	53.5587	67.7048	51.7534	59.2048	88.7257	74.244	74.0582	62.9058	-0.512886	0.280193	-1.83047	0.0671792	0.475169	Zfyve27
ENSMUSG00000020894	17.5467	18.7455	12.8961	16.3961	23.2937	38.0253	22.7099	28.0096	22.2029	-0.759565	0.415035	-1.83012	0.0672316	0.475169	Vamp2
ENSMUSG00000051934	85.5402	117.829	90.273	97.8808	124.233	124.638	132.766	127.212	112.547	-0.372599	0.203648	-1.82962	0.0673066	0.475169	Spats2
ENSMUSG00000111394	186.434	105.332	156.903	149.556	93.1747	78.1631	151.982	107.773	128.665	0.46241	0.252778	1.82931	0.0673533	0.475169	NA
ENSMUSG00000022307	231.397	191.919	208.488	210.601	184.408	170.058	156.349	170.272	190.436	0.305629	0.1671	1.82902	0.0673971	0.475169	Oxr1
ENSMUSG00000007035	8.77335	3.57058	8.59743	6.98045	11.6468	12.6751	19.2161	14.5127	10.7466	-1.08585	0.59369	-1.82899	0.0674009	0.475169	Msh5
ENSMUSG00000006673	254.427	280.291	313.806	282.841	244.584	228.152	227.099	233.278	258.06	0.278087	0.15205	1.82892	0.0674111	0.475169	Qrich1
ENSMUSG00000022336	369.577	437.396	427.722	411.565	515.373	502.779	448.958	489.036	450.301	-0.246822	0.134963	-1.82881	0.0674281	0.475169	Eif3e
ENSMUSG00000022442	8.77335	16.9603	6.44807	10.7272	22.3231	17.9564	20.963	20.4142	15.5707	-0.905494	0.49514	-1.82876	0.0674352	0.475169	Ttll1
ENSMUSG00000022280	109.667	106.225	112.841	109.578	136.85	124.638	156.349	139.279	124.428	-0.349807	0.191289	-1.82868	0.0674473	0.475169	Rnf19a
ENSMUSG00000031697	77.8635	59.8072	53.7339	63.8015	76.675	100.345	82.9786	86.666	75.2338	-0.442208	0.241989	-1.82739	0.0676418	0.476268	Orc6
ENSMUSG00000034235	82.2501	91.0498	69.8541	81.0514	104.822	92.9507	123.158	106.977	94.014	-0.400243	0.219254	-1.82548	0.0679292	0.477726	Usp54
ENSMUSG00000023143	12.0634	8.92645	11.8215	10.9371	17.4703	26.4065	16.5957	20.1575	15.5473	-0.883462	0.48401	-1.8253	0.0679565	0.477726	Nagpa
ENSMUSG00000001285	31.8034	28.5646	35.4644	31.9441	49.4991	34.8565	57.6483	47.3346	39.6394	-0.577803	0.316563	-1.82524	0.067965	0.477726	Myg1
ENSMUSG00000069302	125.02	127.648	151.53	134.733	125.204	92.9507	94.3335	104.163	119.448	0.370314	0.20292	1.82493	0.0680119	0.477785	H2ac12
ENSMUSG00000046318	672.258	732.861	827.503	744.207	640.576	475.316	718.856	611.583	677.895	0.281489	0.154303	1.82426	0.0681121	0.478037	Ccbe1
ENSMUSG00000037563	479.244	424.006	432.021	445.09	443.551	343.284	313.572	366.802	405.946	0.279109	0.153006	1.82418	0.0681251	0.478037	Rps16
ENSMUSG00000079414	4.38667	0.892645	4.29872	3.19268	9.7057	7.39381	8.73459	8.61137	5.90202	-1.47261	0.807776	-1.82304	0.0682976	0.478765	Gm11110
ENSMUSG00000032113	142.567	146.394	149.38	146.114	178.585	195.408	170.324	181.439	163.776	-0.310608	0.170385	-1.82298	0.0683065	0.478765	Chek1
ENSMUSG00000032182	25.2234	17.8529	24.7176	22.598	12.6174	12.6751	13.1019	12.7981	17.698	0.812547	0.44595	1.82206	0.068446	0.479232	Yipf2
ENSMUSG00000009030	35.0934	38.3837	26.867	33.448	47.5579	55.9817	44.5464	49.362	41.405	-0.552818	0.303438	-1.82185	0.0684779	0.479232	Pdcl
ENSMUSG00000010554	126.117	133.897	141.858	133.957	200.908	138.37	170.324	169.867	151.912	-0.344285	0.188984	-1.82177	0.0684905	0.479232	Mettl16
ENSMUSG00000024664	190.82	155.32	202.04	182.727	230.025	247.164	201.769	226.319	204.523	-0.310253	0.170363	-1.82113	0.0685868	0.479232	Fads3
ENSMUSG00000031835	310.357	313.318	286.939	303.538	411.522	348.565	333.661	364.583	334.06	-0.263387	0.144629	-1.82113	0.0685878	0.479232	Mbtps1
ENSMUSG00000021177	54.8334	56.2366	53.7339	54.9347	68.9105	85.5569	70.7501	75.0725	65.0036	-0.446977	0.245511	-1.8206	0.0686676	0.479232	Tdp1
ENSMUSG00000002603	81.1535	90.1571	85.9743	85.7616	72.7928	51.7567	66.3829	63.6441	74.7029	0.428286	0.235288	1.82027	0.0687186	0.479232	Tgfb1
ENSMUSG00000079311	35.0934	36.5984	40.8378	37.5099	29.1171	22.1814	21.8365	24.3783	30.9441	0.621833	0.341621	1.82024	0.0687223	0.479232	Gm3222
ENSMUSG00000052609	277.457	282.076	270.819	276.784	321.259	298.921	379.954	333.378	305.081	-0.270119	0.148402	-1.82018	0.0687315	0.479232	Plekhg3
ENSMUSG00000006005	902.558	922.102	876.938	900.533	805.573	795.362	744.187	781.707	841.12	0.204821	0.11254	1.81999	0.068761	0.479232	Tpr
ENSMUSG00000101167	5.48334	10.7117	4.29872	6.83127	9.7057	17.9564	16.5957	14.7526	10.7919	-1.08419	0.59591	-1.81939	0.0688515	0.479338	NA
ENSMUSG00000078970	17.5467	34.8132	37.6138	29.9912	14.5586	13.7314	24.4568	17.5823	23.7867	0.764413	0.420199	1.81917	0.0688855	0.479338	Dnaaf10
ENSMUSG00000027195	106.377	124.97	122.513	117.954	185.379	128.864	140.627	151.623	134.788	-0.361086	0.198494	-1.81912	0.0688925	0.479338	Hsd17b12
ENSMUSG00000105167	4.38667	7.14116	8.59743	6.70842	16.4997	12.6751	13.1019	14.0922	10.4003	-1.06632	0.586576	-1.81786	0.0690849	0.480047	NA
ENSMUSG00000034892	239.074	221.376	220.309	226.92	363.964	266.177	224.479	284.873	255.896	-0.327506	0.180164	-1.81782	0.069092	0.480047	Rps29
ENSMUSG00000029199	27.4167	29.4573	29.0163	28.6301	53.3814	34.8565	41.0526	43.0968	35.8635	-0.590552	0.324891	-1.81769	0.0691109	0.480047	Lias
ENSMUSG00000041058	97.6035	124.97	112.841	111.805	64.0576	97.1758	92.5866	84.6067	98.2058	0.405619	0.223209	1.81722	0.0691831	0.480049	Wwp1
ENSMUSG00000020922	162.307	167.817	174.098	168.074	242.643	169.001	217.491	209.712	188.893	-0.321351	0.17684	-1.81718	0.0691889	0.480049	Lsm12
ENSMUSG00000033624	33.9967	28.5646	36.5391	33.0335	45.6168	42.2503	56.7748	48.214	40.6237	-0.555245	0.305637	-1.81668	0.0692659	0.480313	Pdpr
ENSMUSG00000020407	32.9001	21.4235	34.3897	29.5711	18.4408	16.9001	18.3426	17.8945	23.7328	0.714444	0.393364	1.81624	0.0693332	0.480511	Upp1
ENSMUSG00000074358	18.6434	28.5646	23.6429	23.617	18.4408	7.39381	13.9753	13.27	18.4435	0.829061	0.456585	1.81579	0.0694028	0.480723	Ccdc61
ENSMUSG00000032187	588.911	631.1	593.223	604.411	523.137	536.579	498.745	519.487	561.949	0.219685	0.121078	1.81441	0.0696143	0.481918	Smarca4
ENSMUSG00000024319	41.6734	34.8132	40.8378	39.1081	61.1459	55.9817	49.7871	55.6382	47.3732	-0.511206	0.28185	-1.81375	0.0697159	0.482229	Vps52
ENSMUSG00000025758	189.724	215.127	188.069	197.64	170.82	154.214	156.349	160.461	179.051	0.302685	0.166912	1.81345	0.069763	0.482229	Plk4
ENSMUSG00000021281	235.784	241.014	253.624	243.474	125.204	234.489	99.5743	153.089	198.282	0.671874	0.370513	1.81336	0.0697762	0.482229	Tnfaip2
ENSMUSG00000018651	63.6068	58.9146	48.3606	56.9606	64.0576	82.3881	87.3459	77.9305	67.4456	-0.452586	0.249619	-1.81311	0.0698154	0.48223	Tada2a
ENSMUSG00000078202	23.03	23.2088	21.4936	22.5775	14.5586	16.9001	6.98767	12.8155	17.6965	0.834113	0.460115	1.81283	0.0698573	0.48225	Nrarp
ENSMUSG00000021366	157.92	141.931	146.156	148.669	107.733	136.257	108.309	117.433	133.051	0.342285	0.188883	1.81215	0.0699629	0.482461	Hivep1
ENSMUSG00000044393	107.474	100.869	79.5262	95.9562	115.498	185.901	92.5866	131.329	113.642	-0.446366	0.246393	-1.8116	0.0700479	0.482461	Dsg2
ENSMUSG00000008384	27.4167	31.2426	22.5683	27.0758	19.4114	13.7314	15.7223	16.2883	21.6821	0.735699	0.40616	1.81135	0.0700865	0.482461	Sertad1
ENSMUSG00000039195	18.6434	19.6382	18.2695	18.8504	31.0582	24.2939	35.8118	30.388	24.6192	-0.692895	0.38254	-1.8113	0.0700942	0.482461	Bbln
ENSMUSG00000027309	76.7668	59.8072	54.8086	63.7942	46.5874	38.0253	50.6606	45.0911	54.4426	0.493426	0.272432	1.81119	0.0701121	0.482461	Dnaaf9
ENSMUSG00000038828	52.6401	67.841	65.5554	62.0122	64.0576	99.2883	91.7132	85.0197	73.5159	-0.451027	0.249032	-1.81112	0.0701223	0.482461	Tmem214
ENSMUSG00000031367	50.4468	39.2764	73.0782	54.2671	35.9111	35.9128	38.4322	36.752	45.5096	0.554086	0.30598	1.81085	0.0701633	0.482475	Ap1s2
ENSMUSG00000066315	106.377	116.044	113.916	112.112	172.761	128.864	129.272	143.632	127.872	-0.356148	0.196733	-1.81031	0.0702479	0.482788	Gm12918
ENSMUSG00000039452	8.77335	12.497	15.0455	12.1053	4.85285	6.33755	5.24075	5.47705	8.79117	1.15056	0.635825	1.80956	0.0703641	0.482895	Snx22
ENSMUSG00000023243	25.2234	16.0676	13.9708	18.4206	41.7345	26.4065	23.5834	30.5748	24.4977	-0.73568	0.406674	-1.80902	0.0704485	0.482895	Kcnk5
ENSMUSG00000032702	33.9967	23.2088	35.4644	30.89	43.6757	47.5316	45.4198	45.5424	38.2162	-0.569353	0.314732	-1.80901	0.0704493	0.482895	Kank1
ENSMUSG00000029686	152.437	159.783	145.082	152.434	132.968	107.738	122.284	120.997	136.715	0.332793	0.183983	1.80882	0.0704789	0.482895	Cul1
ENSMUSG00000029910	119.537	117.829	118.215	118.527	101.91	84.5007	89.9662	92.1256	105.326	0.362571	0.200451	1.80877	0.0704866	0.482895	Mad2l1
ENSMUSG00000061306	153.534	143.716	152.604	149.951	190.232	219.702	155.476	188.47	169.21	-0.327408	0.181029	-1.8086	0.0705137	0.482895	Slc38a10
ENSMUSG00000067847	28.5134	28.5646	24.7176	27.2652	47.5579	41.1941	34.9383	41.2301	34.2477	-0.592445	0.327725	-1.80775	0.0706456	0.482895	Romo1
ENSMUSG00000031627	97.6035	80.338	80.6009	86.1808	53.3814	60.2067	76.8644	63.4841	74.8325	0.434389	0.240326	1.8075	0.0706849	0.482895	Irf2
ENSMUSG00000040520	17.5467	20.5308	15.0455	17.7077	14.5586	8.45007	4.36729	9.1253	13.4165	0.971516	0.537512	1.80743	0.0706951	0.482895	Manea
ENSMUSG00000022702	44.9634	66.9484	60.182	57.3646	35.9111	49.6441	34.9383	40.1645	48.7646	0.525506	0.290751	1.80741	0.0706981	0.482895	Hira
ENSMUSG00000040836	54.8334	57.1293	63.4061	58.4563	40.7639	38.0253	45.4198	41.403	49.9296	0.493782	0.273221	1.80726	0.0707213	0.482895	Gpr161
ENSMUSG00000041571	76.7668	70.5189	62.3314	69.8724	65.9988	33.8003	48.0402	49.2798	59.5761	0.49971	0.276512	1.80719	0.0707324	0.482895	Selenow
ENSMUSG00000032437	323.517	361.521	313.806	332.948	334.847	222.871	253.303	270.34	301.644	0.300969	0.166569	1.80687	0.0707819	0.482966	Stt3b
ENSMUSG00000021895	42.7701	41.0617	29.0163	37.616	65.9988	30.6315	73.3705	56.6669	47.1415	-0.596742	0.33042	-1.80601	0.0709166	0.48332	Arhgef3
ENSMUSG00000036492	21.9334	15.175	31.1657	22.758	35.9111	31.6877	39.3056	35.6348	29.1964	-0.662368	0.366811	-1.80574	0.0709582	0.48332	Rnf39
ENSMUSG00000008668	358.611	365.984	376.138	366.911	498.873	417.222	395.677	437.257	402.084	-0.252613	0.139922	-1.80539	0.071014	0.48332	Rps18
ENSMUSG00000023027	81.1535	93.7277	79.5262	84.8025	101.91	122.526	107.435	110.624	97.7131	-0.378274	0.209533	-1.80532	0.0710253	0.48332	Atf1
ENSMUSG00000024982	100.894	108.01	102.094	103.666	130.056	121.47	144.121	131.882	117.774	-0.348177	0.192865	-1.80529	0.0710293	0.48332	Zdhhc6
ENSMUSG00000020377	3.29001	2.67793	3.22404	3.06399	11.6468	9.50632	4.36729	8.50682	5.78541	-1.471	0.815141	-1.8046	0.0711377	0.483791	Ltc4s
ENSMUSG00000053931	507.758	421.328	436.32	455.135	400.845	362.297	386.942	383.361	419.248	0.245782	0.136221	1.80429	0.0711864	0.483856	Cnn3
ENSMUSG00000047205	65.8001	64.2704	64.4807	64.8504	93.1747	116.188	60.2686	89.8773	77.3638	-0.464332	0.257493	-1.80328	0.0713445	0.484664	Dusp18
ENSMUSG00000029703	62.5101	44.6322	30.091	45.7445	83.469	64.4318	51.5341	66.4783	56.1114	-0.538812	0.298851	-1.80294	0.0713971	0.484755	Lrwd1
ENSMUSG00000071379	31.8034	27.672	32.2404	30.5719	58.2342	38.0253	40.1791	45.4795	38.0257	-0.576997	0.320142	-1.80232	0.0714958	0.485047	Hpcal1
ENSMUSG00000033420	25.2234	28.5646	19.3442	24.3774	18.4408	7.39381	15.7223	13.8523	19.1149	0.808883	0.448915	1.80186	0.0715669	0.485047	Antxr1
ENSMUSG00000030557	153.534	132.111	185.919	157.188	103.851	132.032	131.892	122.592	139.89	0.355212	0.19716	1.80165	0.071601	0.485047	Mef2a
ENSMUSG00000038155	13.16	21.4235	17.1949	17.2595	27.176	29.5752	28.8241	28.5251	22.8923	-0.713459	0.396037	-1.8015	0.0716246	0.485047	Gstp2
ENSMUSG00000031917	72.3801	75.8748	90.273	79.5093	131.998	95.0632	89.9662	105.676	92.5925	-0.410652	0.228001	-1.80109	0.0716879	0.485047	Nip7
ENSMUSG00000031168	36.1901	28.5646	19.3442	28.033	67.9399	29.5752	35.8118	44.4423	36.2376	-0.666261	0.369974	-1.80083	0.0717298	0.485047	Ebp
ENSMUSG00000096755	4.38667	5.35587	2.14936	3.96397	6.79399	14.7876	8.73459	10.1054	7.03468	-1.32579	0.736272	-1.80068	0.071754	0.485047	NA
ENSMUSG00000060257	3.29001	4.46322	3.22404	3.65909	0.97057	9.50632	20.963	10.48	7.06953	-1.52026	0.844378	-1.80045	0.0717898	0.485047	Scrt2
ENSMUSG00000056429	74.5735	99.0836	109.617	94.4248	82.4985	59.1505	69.0032	70.2174	82.3211	0.427263	0.237312	1.80043	0.0717933	0.485047	Tgoln1
ENSMUSG00000027018	101.99	83.9086	96.7211	94.2066	136.85	115.132	111.803	121.262	107.734	-0.367335	0.204104	-1.79974	0.0719012	0.48551	Hat1
ENSMUSG00000063888	171.08	191.026	171.949	178.018	298.936	173.226	209.63	227.264	202.641	-0.351956	0.195597	-1.7994	0.0719558	0.485613	Rpl7l1
ENSMUSG00000001472	300.487	339.205	355.719	331.804	443.551	377.084	370.346	396.994	364.399	-0.257999	0.143416	-1.79896	0.0720252	0.485816	Tcf25
ENSMUSG00000032449	83.3468	64.2704	77.3769	74.998	28.1465	68.6568	59.3952	52.0662	63.5321	0.525168	0.291983	1.79863	0.0720774	0.485903	Slc25a36
ENSMUSG00000060675	16.45	13.3897	16.1202	15.32	26.2054	20.0689	30.5711	25.6151	20.4675	-0.753423	0.419424	-1.79633	0.0724423	0.488097	Plaat3
ENSMUSG00000006134	105.28	136.575	128.961	123.605	101.91	90.8382	96.0804	96.2762	109.941	0.362832	0.202039	1.79586	0.0725176	0.488338	Crkl
ENSMUSG00000002147	178.757	216.913	212.786	202.819	143.644	174.283	173.818	163.915	183.367	0.308886	0.172108	1.79472	0.0726991	0.489293	Stat6
ENSMUSG00000039089	32.9001	19.6382	33.315	28.6178	10.6763	16.9001	22.7099	16.7621	22.6899	0.755583	0.421167	1.79402	0.0728096	0.489627	L3mbtl3
ENSMUSG00000030298	107.474	118.722	91.3477	105.848	98.9982	77.1069	63.7625	79.9558	92.9017	0.410156	0.228638	1.79391	0.0728279	0.489627	Sec13
ENSMUSG00000041977	88.8302	94.6204	83.825	89.0918	60.1753	77.1069	64.6359	67.306	78.1989	0.409232	0.228267	1.79278	0.0730085	0.490574	Arhgef11
ENSMUSG00000023832	126.117	153.535	125.737	135.13	193.143	159.495	158.096	170.245	152.687	-0.329293	0.183706	-1.7925	0.0730526	0.490604	Acat2
ENSMUSG00000001415	267.587	269.579	248.251	261.806	301.847	314.765	320.559	312.391	287.098	-0.254448	0.141971	-1.79225	0.0730928	0.490607	Smg5
ENSMUSG00000029463	31.8034	32.1352	37.6138	33.8508	44.6462	43.3066	59.3952	49.116	41.4834	-0.543547	0.303356	-1.79178	0.0731682	0.490795	Fam216a
ENSMUSG00000082895	97.6035	112.473	102.094	104.057	95.1159	82.3881	58.5217	78.6752	91.3662	0.4101	0.228934	1.79135	0.0732375	0.490795	Rpsa-ps9
ENSMUSG00000108689	4.38667	8.0338	11.8215	8.08065	1.94114	2.11252	4.36729	2.80698	5.44382	1.50581	0.84061	1.79133	0.07324	0.490795	NA
ENSMUSG00000040459	247.847	234.766	282.641	255.084	277.583	304.202	342.396	308.06	281.572	-0.274908	0.153515	-1.79076	0.0733318	0.491078	Arglu1
ENSMUSG00000028158	2.19334	8.0338	6.44807	5.5584	19.4114	8.45007	10.4815	12.781	9.1697	-1.18045	0.659346	-1.79034	0.0734	0.491078	Mttp
ENSMUSG00000024613	297.197	297.251	322.404	305.617	261.083	254.558	252.43	256.024	280.82	0.255075	0.142533	1.78959	0.0735203	0.491078	Tcof1
ENSMUSG00000036751	139.277	133.897	139.708	137.627	122.292	92.9507	109.182	108.142	122.884	0.345102	0.192841	1.78957	0.0735239	0.491078	Cox6b1
ENSMUSG00000028849	257.717	264.223	279.417	267.119	253.319	198.577	207.01	219.635	243.377	0.281967	0.157566	1.78952	0.0735317	0.491078	Map7d1
ENSMUSG00000017499	65.8001	76.7675	68.7794	70.449	116.468	83.4444	82.9786	94.2971	82.3731	-0.417324	0.233238	-1.78927	0.073572	0.491078	Cdc6
ENSMUSG00000021033	16.45	20.5308	26.867	21.2826	22.3231	39.0816	41.0526	34.1524	27.7175	-0.683884	0.382217	-1.78925	0.0735738	0.491078	Gstz1
ENSMUSG00000021703	26.32	36.5984	18.2695	27.0627	33.97	44.3628	47.1668	41.8332	34.4479	-0.616886	0.344839	-1.78891	0.0736288	0.491078	Serinc5
ENSMUSG00000028434	9.87002	22.3161	18.2695	16.8186	27.176	34.8565	23.5834	28.5386	22.6786	-0.743076	0.415395	-1.78884	0.0736399	0.491078	Epb41l4b
ENSMUSG00000021375	57.0268	61.5925	74.1528	64.2574	81.5279	92.9507	82.9786	85.8191	75.0382	-0.416858	0.233078	-1.78849	0.073697	0.491194	Kif13a
ENSMUSG00000042055	78.9601	80.338	70.9288	76.7423	53.3814	64.4318	53.281	57.0314	66.8868	0.432848	0.24209	1.78796	0.0737822	0.491497	Wdr11
ENSMUSG00000021339	62.5101	80.338	62.3314	68.3932	51.4402	46.4754	51.5341	49.8165	59.1049	0.460763	0.257754	1.78761	0.0738396	0.491538	Mrs2
ENSMUSG00000079711	4.38667	6.24851	6.44807	5.69442	4.85285	11.6188	22.7099	13.0605	9.37748	-1.20346	0.67329	-1.78743	0.073868	0.491538	NA
ENSMUSG00000003233	126.117	102.654	127.887	118.886	91.2336	91.8945	93.4601	92.196	105.541	0.362757	0.203051	1.78653	0.0740136	0.492242	Dvl3
ENSMUSG00000020719	1218.4	1088.13	1034.92	1113.82	1332.59	1317.15	1205.37	1285.04	1199.43	-0.20626	0.115554	-1.78496	0.0742684	0.493671	Ddx5
ENSMUSG00000031731	236.88	271.364	261.147	256.464	332.906	304.202	287.368	308.159	282.311	-0.262899	0.147338	-1.78433	0.0743694	0.493727	Ap1g1
ENSMUSG00000000384	134.89	143.716	139.708	139.438	185.379	169.001	164.21	172.863	156.151	-0.308605	0.172973	-1.78413	0.0744028	0.493727	Tbrg4
ENSMUSG00000059436	125.02	138.36	137.559	133.646	117.439	98.232	100.448	105.373	119.51	0.343856	0.192733	1.78411	0.0744064	0.493727	Max
ENSMUSG00000021218	438.667	420.436	448.141	435.748	395.022	358.072	358.118	370.404	403.076	0.233848	0.131102	1.78371	0.0744715	0.493727	Gdi2
ENSMUSG00000070315	42.7701	28.5646	53.7339	41.6896	9.7057	34.8565	31.4445	25.3356	33.5126	0.713337	0.399926	1.78367	0.0744766	0.493727	4930581F22Rik
ENSMUSG00000063018	12.0634	12.497	20.4189	14.9931	30.0877	23.2377	22.7099	25.3451	20.1691	-0.762829	0.427912	-1.78267	0.0746392	0.494428	2010204K13Rik
ENSMUSG00000022808	74.5735	102.654	79.5262	85.5846	73.7633	59.1505	58.5217	63.8118	74.6982	0.429449	0.240979	1.7821	0.0747334	0.494428	Snx4
ENSMUSG00000106443	8.77335	5.35587	4.29872	6.14264	5.82342	23.2377	12.2284	13.7632	9.95291	-1.16186	0.651979	-1.78206	0.0747399	0.494428	NA
ENSMUSG00000061894	6.58001	11.6044	11.8215	10.002	20.382	19.0126	16.5957	18.6634	14.3327	-0.889128	0.498938	-1.78204	0.0747424	0.494428	Zscan20
ENSMUSG00000064281	123.924	112.473	96.7211	111.039	164.026	117.245	144.994	142.088	126.564	-0.357744	0.20083	-1.78133	0.0748589	0.494934	Rpl19-ps1
ENSMUSG00000074277	19.74	17.8529	8.59743	15.3968	6.79399	6.33755	9.60804	7.57986	11.4883	1.0164	0.570666	1.78107	0.074901	0.494948	Phldb3
ENSMUSG00000065251	36.1901	40.169	19.3442	31.9011	74.7339	43.3066	32.318	50.1195	41.0103	-0.642356	0.360816	-1.78029	0.0750289	0.495415	NA
ENSMUSG00000107853	0	0.892645	6.44807	2.44691	10.6763	3.16877	9.60804	7.8177	5.1323	-1.70899	0.960131	-1.77995	0.0750837	0.495415	NA
ENSMUSG00000031950	62.5101	52.666	44.0618	53.0793	35.9111	34.8565	40.1791	36.9822	45.0308	0.517795	0.290912	1.7799	0.075092	0.495415	Gabarapl2
ENSMUSG00000025786	307.067	326.708	271.894	301.89	299.906	229.208	208.757	245.957	273.923	0.297678	0.167365	1.77861	0.075303	0.495778	Zdhhc3
ENSMUSG00000033237	152.437	161.569	169.799	161.268	193.143	212.308	188.667	198.039	179.654	-0.294739	0.165723	-1.7785	0.0753214	0.495778	Arid2
ENSMUSG00000040188	48.2534	49.9881	45.1365	47.7927	35.9111	33.8003	29.6976	33.1363	40.4645	0.532337	0.299326	1.77845	0.0753296	0.495778	Scamp2
ENSMUSG00000030397	65.8001	53.5587	49.4352	56.2647	39.7934	41.1941	38.4322	39.8065	48.0356	0.498506	0.280415	1.77775	0.0754454	0.495778	Mark4
ENSMUSG00000015377	13.16	10.7117	19.3442	14.4053	21.3525	29.5752	22.7099	24.5459	19.4756	-0.775155	0.436073	-1.77758	0.0754728	0.495778	Dennd6b
ENSMUSG00000034667	456.214	411.509	423.423	430.382	319.318	449.966	283.874	351.053	390.717	0.296302	0.166692	1.77755	0.0754783	0.495778	Xpot
ENSMUSG00000034928	133.794	139.253	135.41	136.152	99.9687	92.9507	126.651	106.524	121.338	0.350034	0.196984	1.77697	0.0755736	0.495778	Rnf44
ENSMUSG00000030105	112.957	140.145	132.186	128.429	115.498	100.345	84.7255	100.189	114.309	0.363148	0.204412	1.77655	0.0756426	0.495778	Arl8b
ENSMUSG00000018821	41.6734	33.0279	27.9417	34.2143	61.1459	42.2503	46.2933	49.8965	42.0554	-0.547295	0.308088	-1.77642	0.0756636	0.495778	Avpi1
ENSMUSG00000000532	16.45	16.0676	11.8215	14.7797	20.382	34.8565	20.963	25.4005	20.0901	-0.770557	0.4339	-1.77589	0.0757518	0.495778	Acvr1b
ENSMUSG00000040331	66.8968	65.1631	63.4061	65.1553	56.2931	35.9128	48.0402	46.7487	55.952	0.47472	0.267358	1.77559	0.0757999	0.495778	Nsmce4a
ENSMUSG00000040225	1597.85	1625.51	1647.48	1623.61	1290.86	1444.96	1517.2	1417.67	1520.64	0.195499	0.110107	1.77554	0.0758096	0.495778	Prrc2c
ENSMUSG00000019699	176.564	151.75	188.069	172.127	118.41	142.595	150.235	137.08	154.604	0.324907	0.183007	1.77538	0.0758357	0.495778	Akt3
ENSMUSG00000046169	33.9967	27.672	29.0163	30.2283	24.2643	51.7567	63.7625	46.5945	38.4114	-0.630598	0.355235	-1.77516	0.0758718	0.495778	Adamts6
ENSMUSG00000026072	9.87002	17.8529	17.1949	14.9726	20.382	26.4065	29.6976	25.4953	20.234	-0.760737	0.428622	-1.77484	0.0759239	0.495778	Il1r1
ENSMUSG00000005881	44.9634	49.0955	49.4352	47.8314	96.0864	54.9254	53.281	68.0976	57.9645	-0.507959	0.286309	-1.77417	0.0760355	0.495778	Ergic3
ENSMUSG00000061479	148.05	174.958	144.007	155.672	141.703	104.57	123.158	123.143	139.408	0.33923	0.19121	1.77412	0.0760427	0.495778	Snrpa
ENSMUSG00000018648	74.5735	58.9146	53.7339	62.4073	90.263	73.9381	86.4724	83.5578	72.9826	-0.425542	0.239862	-1.77412	0.076044	0.495778	Dusp14
ENSMUSG00000092358	3.29001	3.57058	5.37339	4.07799	3.88228	12.6751	13.9753	10.1776	7.12778	-1.32671	0.747833	-1.77407	0.0760521	0.495778	NA
ENSMUSG00000064339	104523	107693	110491	107569	100503	128791	151639	126978	117273	-0.239313	0.1349	-1.774	0.0760625	0.495778	NA
ENSMUSG00000027133	39.4801	47.3102	38.6884	41.8262	80.5573	53.8692	46.2933	60.2399	51.0331	-0.51989	0.293078	-1.7739	0.0760803	0.495778	Nop10
ENSMUSG00000003279	8.77335	10.7117	5.37339	8.28616	6.79399	15.8439	28.8241	17.154	12.7201	-1.04834	0.591007	-1.77381	0.0760941	0.495778	Dlgap1
ENSMUSG00000021932	15.3534	22.3161	19.3442	19.0046	31.0582	30.6315	29.6976	30.4624	24.7335	-0.672109	0.378956	-1.77358	0.076133	0.495778	Rnaseh2b
ENSMUSG00000027709	21.9334	13.3897	26.867	20.73	32.0288	28.519	37.5587	32.7022	26.7161	-0.675507	0.380893	-1.77348	0.0761486	0.495778	Mccc1
ENSMUSG00000056050	239.074	258.867	209.562	235.834	199.937	201.745	179.932	193.872	214.853	0.28601	0.161284	1.77333	0.0761743	0.495778	Mia3
ENSMUSG00000087535	3.29001	1.78529	4.29872	3.12467	4.85285	12.6751	7.86113	8.46303	5.79385	-1.45197	0.818959	-1.77295	0.0762369	0.495778	Gm32307
ENSMUSG00000027088	6.58001	8.92645	17.1949	10.9004	19.4114	23.2377	17.4692	20.0394	15.4699	-0.880132	0.49649	-1.77271	0.0762771	0.495778	Phospho2
ENSMUSG00000020986	59.2201	88.3718	87.049	78.2136	52.4108	67.6005	52.4075	57.4729	67.8433	0.452541	0.255309	1.77252	0.0763079	0.495778	Sec23a
ENSMUSG00000035354	50.4468	51.7734	55.8833	52.7012	31.0582	46.4754	33.1914	36.9083	44.8047	0.519823	0.293303	1.77231	0.0763428	0.495778	Uvrag
ENSMUSG00000022905	100.894	142.823	113.916	119.211	105.792	79.2194	89.9662	91.6593	105.435	0.382659	0.215916	1.77226	0.0763507	0.495778	Kpna1
ENSMUSG00000037916	74.5735	54.4513	77.3769	68.8006	115.498	85.5569	76.8644	92.6397	80.7201	-0.434158	0.245101	-1.77135	0.0765033	0.496138	Ndufv1
ENSMUSG00000029478	463.891	555.225	499.726	506.281	459.08	405.603	426.248	430.31	468.295	0.235692	0.133065	1.77125	0.0765196	0.496138	Ncor2
ENSMUSG00000040728	88.8302	108.01	91.3477	96.0626	111.616	142.595	117.917	124.042	110.053	-0.362529	0.204679	-1.77121	0.0765266	0.496138	Esrp1
ENSMUSG00000052738	84.4435	70.5189	77.3769	77.4464	59.2048	51.7567	61.1421	57.3678	67.4071	0.427273	0.241307	1.77066	0.0766178	0.496469	Suclg1
ENSMUSG00000027340	63.6068	80.338	58.0327	67.3258	95.1159	90.8382	83.852	89.9354	78.6306	-0.410142	0.23168	-1.77029	0.0766787	0.496603	Slc23a2
ENSMUSG00000028124	75.6701	71.4116	79.5262	75.536	98.0276	104.57	92.5866	98.3946	86.9653	-0.381547	0.215617	-1.76956	0.0768002	0.497129	Gclm
ENSMUSG00000026135	133.794	112.473	107.468	117.912	89.2925	89.782	96.0804	91.7183	104.815	0.359697	0.203354	1.76882	0.0769235	0.497667	Zfp142
ENSMUSG00000026869	80.0568	63.3778	84.8996	76.1114	99.9687	84.5007	115.297	99.922	88.0167	-0.401751	0.227378	-1.76689	0.0772467	0.498933	Psmd5
ENSMUSG00000103034	18.6434	20.5308	16.1202	18.4315	8.73513	13.7314	7.86113	10.1092	14.2703	0.882395	0.499407	1.76689	0.0772474	0.498933	Gm8797
ENSMUSG00000040990	80.0568	82.1233	83.825	82.0017	60.1753	62.3192	62.889	61.7945	71.8981	0.408088	0.230977	1.76679	0.0772638	0.498933	Sh3kbp1
ENSMUSG00000079671	19.74	11.6044	11.8215	14.3886	18.4408	13.7314	45.4198	25.864	20.1263	-0.86717	0.490859	-1.76664	0.0772893	0.498933	NA
ENSMUSG00000002014	62.5101	72.3042	61.2567	65.357	118.41	63.3755	86.4724	89.4192	77.3881	-0.451704	0.255713	-1.76645	0.077321	0.498933	Ssr4
ENSMUSG00000034177	6.58001	13.3897	3.22404	7.73124	15.5291	14.7876	17.4692	15.9286	11.8299	-1.01394	0.574081	-1.7662	0.0773618	0.498935	Rnf43
ENSMUSG00000025793	151.34	134.789	140.783	142.304	117.439	109.851	112.676	113.322	127.813	0.32665	0.185206	1.76371	0.0777806	0.500318	Hgs
ENSMUSG00000046962	58.1234	56.2366	64.4807	59.6136	57.2636	35.9128	32.318	41.8315	50.7225	0.511665	0.290127	1.76359	0.0778015	0.500318	Zbtb21
ENSMUSG00000052833	184.24	182.1	180.546	182.295	163.056	147.876	132.766	147.899	165.097	0.303135	0.171909	1.76334	0.0778433	0.500318	Sae1
ENSMUSG00000061436	150.244	169.603	154.754	158.2	114.527	125.695	139.753	126.658	142.429	0.32099	0.182044	1.76326	0.0778572	0.500318	Hipk2
ENSMUSG00000022434	14.2567	18.7455	19.3442	17.4488	28.1465	32.744	24.4568	28.4491	22.949	-0.696856	0.395229	-1.76317	0.077872	0.500318	Fam118a
ENSMUSG00000043991	167.79	183.885	174.098	175.258	130.056	160.551	134.513	141.707	158.482	0.310233	0.176007	1.76262	0.0779654	0.500318	Pura
ENSMUSG00000044442	31.8034	20.5308	23.6429	25.3257	12.6174	12.6751	19.2161	14.8362	20.081	0.755751	0.428843	1.7623	0.0780182	0.500318	N6amt1
ENSMUSG00000093880	12.0634	13.3897	19.3442	14.9324	4.85285	10.5626	6.98767	7.4677	11.2001	1.00717	0.571508	1.7623	0.0780194	0.500318	NA
ENSMUSG00000066107	6.58001	1.78529	5.37339	4.57957	13.588	10.5626	7.86113	10.6706	7.62506	-1.24781	0.708063	-1.76228	0.0780214	0.500318	Larp7-ps
ENSMUSG00000020283	23.03	45.5249	38.6884	35.7478	62.1165	51.7567	44.5464	52.8065	44.2772	-0.550568	0.312429	-1.76222	0.0780324	0.500318	Pex13
ENSMUSG00000035640	24.1267	24.9941	10.7468	19.9559	8.73513	8.45007	14.8488	10.678	15.3169	0.896046	0.508514	1.76209	0.0780543	0.500318	Cbarp
ENSMUSG00000066415	119.537	126.756	110.692	118.995	91.2336	92.9507	96.0804	93.4216	106.208	0.350258	0.19878	1.76204	0.0780621	0.500318	Msl2
ENSMUSG00000031659	153.534	172.28	213.861	179.892	223.231	205.97	235.834	221.678	200.785	-0.303199	0.172126	-1.7615	0.0781545	0.500439	Adcy7
ENSMUSG00000071722	25.2234	24.1014	36.5391	28.6213	16.4997	14.7876	20.963	17.4168	23.019	0.705099	0.400294	1.76145	0.0781619	0.500439	Spin4
ENSMUSG00000111662	8.77335	8.92645	9.67211	9.12397	3.88228	0	6.11421	3.33216	6.22807	1.41079	0.801315	1.7606	0.0783068	0.501107	Gm7435
ENSMUSG00000034218	133.794	117.829	103.169	118.264	80.5573	101.401	93.4601	91.8061	105.035	0.366004	0.207937	1.76017	0.0783791	0.501164	Atm
ENSMUSG00000049299	17.5467	13.3897	10.7468	13.8944	22.3231	19.0126	29.6976	23.6778	18.7861	-0.778498	0.442342	-1.75995	0.0784167	0.501164	Trappc1
ENSMUSG00000028152	67.9935	70.5189	72.0035	70.172	97.057	87.6694	90.8397	91.8554	81.0137	-0.388602	0.220843	-1.75963	0.0784707	0.501164	Tspan5
ENSMUSG00000032570	101.99	105.332	92.4224	99.9149	78.6162	80.2756	72.4971	77.1296	88.5223	0.376589	0.214043	1.75941	0.0785086	0.501164	Atp2c1
ENSMUSG00000039361	336.677	364.199	324.553	341.81	289.23	272.515	302.217	287.987	314.898	0.247345	0.140589	1.75935	0.0785185	0.501164	Picalm
ENSMUSG00000002608	65.8001	71.4116	49.4352	62.2156	47.5579	41.1941	45.4198	44.724	53.4698	0.478673	0.272111	1.75911	0.0785591	0.501164	Ccdc97
ENSMUSG00000026197	5.48334	4.46322	7.52275	5.82311	11.6468	10.5626	14.8488	12.3527	9.08792	-1.10113	0.626145	-1.75858	0.0786485	0.501476	Zfand2b
ENSMUSG00000040274	630.584	674.84	711.437	672.287	626.988	539.748	566.001	577.579	624.933	0.218927	0.124556	1.75766	0.0788049	0.502213	Cdk6
ENSMUSG00000015846	59.2201	50.8808	60.182	56.761	95.1159	63.3755	72.4971	76.9961	66.8786	-0.444691	0.253092	-1.75703	0.078912	0.502535	Rxra
ENSMUSG00000032431	94.3135	91.0498	80.6009	88.6547	78.6162	55.9817	65.5094	66.7024	77.6786	0.408949	0.232847	1.7563	0.0790377	0.502535	Crtap
ENSMUSG00000044791	318.034	322.245	360.017	333.432	244.584	293.64	296.976	278.4	305.916	0.259532	0.147775	1.75627	0.0790431	0.502535	Setd2
ENSMUSG00000021710	127.214	138.36	126.812	130.795	114.527	83.4444	109.182	102.385	116.59	0.351321	0.200094	1.75578	0.0791263	0.502535	Nln
ENSMUSG00000071516	164.5	201.738	176.247	180.828	172.761	136.257	124.905	144.641	162.735	0.325836	0.185614	1.75545	0.079182	0.502535	H2ac13
ENSMUSG00000034799	9.87002	10.7117	10.7468	10.4428	16.4997	15.8439	24.4568	18.9335	14.6882	-0.864146	0.492485	-1.75467	0.0793166	0.502535	Unc13a
ENSMUSG00000011179	857.595	778.386	823.204	819.728	822.073	548.198	687.412	685.894	752.811	0.255982	0.145914	1.75433	0.0793731	0.502535	Odc1
ENSMUSG00000029999	110.764	130.326	140.783	127.291	104.822	101.401	94.3335	100.185	113.738	0.347576	0.198133	1.75426	0.0793865	0.502535	Tgfa
ENSMUSG00000019831	26.32	34.8132	27.9417	29.6916	22.3231	21.1252	12.2284	18.5589	24.1253	0.693177	0.395147	1.75422	0.0793922	0.502535	Wasf1
ENSMUSG00000025742	103.087	83.9086	84.8996	90.6317	68.9105	65.488	71.6236	68.674	79.6529	0.396246	0.225887	1.75418	0.0793998	0.502535	Prps2
ENSMUSG00000044645	17.5467	17.8529	17.1949	17.5315	13.588	8.45007	6.11421	9.38409	13.4578	0.908699	0.518042	1.7541	0.0794129	0.502535	NA
ENSMUSG00000050310	252.234	212.449	269.744	244.809	267.877	315.821	302.217	295.305	270.057	-0.272974	0.15563	-1.75399	0.0794324	0.502535	Rictor
ENSMUSG00000058454	99.7968	98.1909	93.4971	97.1616	85.4102	54.9254	79.4847	73.2734	85.2175	0.402421	0.22945	1.75385	0.0794557	0.502535	Dhcr7
ENSMUSG00000034908	123.924	106.225	120.364	116.837	87.3513	94.007	92.5866	91.315	104.076	0.353111	0.201399	1.75329	0.0795525	0.502535	Sidt2
ENSMUSG00000080928	4.38667	7.14116	5.37339	5.63374	14.5586	13.7314	8.73459	12.3415	8.98762	-1.11139	0.633908	-1.75324	0.0795616	0.502535	Hmgb1-ps6
ENSMUSG00000027881	250.04	257.974	256.848	254.954	311.553	307.371	290.862	303.262	279.108	-0.249418	0.142304	-1.75271	0.079652	0.502535	Prpf38b
ENSMUSG00000035455	75.6701	54.4513	49.4352	59.8522	77.6456	84.5007	79.4847	80.5437	70.198	-0.431492	0.246196	-1.75264	0.0796642	0.502535	Fignl1
ENSMUSG00000053950	99.7968	115.151	122.513	112.487	89.2925	79.2194	93.4601	87.324	99.9056	0.363751	0.207566	1.75246	0.0796942	0.502535	Adnp2
ENSMUSG00000025239	168.887	131.219	131.111	143.739	123.262	92.9507	120.537	112.25	127.995	0.351254	0.200446	1.75236	0.0797114	0.502535	Limd1
ENSMUSG00000030766	80.0568	53.5587	85.9743	73.1966	44.6462	52.8129	60.2686	52.5759	62.8863	0.467978	0.267097	1.75209	0.079759	0.502535	Arhgap17
ENSMUSG00000030177	16.45	19.6382	19.3442	18.4775	18.4408	40.1378	32.318	30.2989	24.3882	-0.707612	0.403889	-1.752	0.0797744	0.502535	Ccdc77
ENSMUSG00000026833	10.9667	16.0676	12.8961	13.3101	8.73513	6.33755	4.36729	6.47999	9.89507	1.05314	0.601116	1.75197	0.0797782	0.502535	Olfm1
ENSMUSG00000020231	167.79	150.857	173.023	163.89	135.88	141.539	117.917	131.778	147.834	0.315196	0.179916	1.7519	0.0797907	0.502535	Dip2a
ENSMUSG00000041506	106.377	119.614	117.14	114.377	114.527	66.5443	79.4847	86.8521	100.615	0.396735	0.22665	1.75043	0.0800438	0.503872	Rrp9
ENSMUSG00000074923	25.2234	28.5646	30.091	27.9597	47.5579	34.8565	41.926	41.4468	34.7032	-0.569031	0.325361	-1.74892	0.0803046	0.504854	Pak6
ENSMUSG00000031838	58.1234	65.1631	56.958	60.0815	87.3513	80.2756	73.3705	80.3325	70.207	-0.414641	0.237089	-1.74888	0.080311	0.504854	Ifi30
ENSMUSG00000046865	161.21	182.1	200.965	181.425	184.408	106.682	133.639	141.577	161.501	0.356391	0.203817	1.74858	0.080363	0.504854	Fbl
ENSMUSG00000027068	46.0601	41.9543	42.9872	43.6672	47.5579	73.9381	62.0156	61.1705	52.4189	-0.485434	0.277616	-1.74858	0.0803631	0.504854	Dhrs9
ENSMUSG00000048915	137.084	137.467	131.111	135.221	92.2042	128.864	98.7008	106.589	120.905	0.34744	0.198826	1.74746	0.0805584	0.505627	Efna5
ENSMUSG00000040111	15.3534	9.81909	6.44807	10.5402	0	4.22503	7.86113	4.02872	7.28445	1.36353	0.780376	1.74727	0.0805902	0.505627	Gramd1b
ENSMUSG00000063275	23.03	25.8867	16.1202	21.679	37.8522	24.2939	40.1791	34.1084	27.8937	-0.653186	0.373904	-1.74694	0.0806481	0.505627	Hacd1
ENSMUSG00000028149	228.107	241.907	236.429	235.481	190.232	213.364	181.679	195.092	215.286	0.274133	0.156923	1.74693	0.0806498	0.505627	Rap1gds1
ENSMUSG00000041926	177.66	168.71	151.53	165.967	153.35	127.807	117.917	133.025	149.496	0.320563	0.183626	1.74574	0.0808569	0.506396	Rnpep
ENSMUSG00000025950	105.28	133.897	134.335	124.504	109.674	110.907	62.889	94.4902	109.497	0.405825	0.232488	1.74558	0.0808848	0.506396	Idh1
ENSMUSG00000057561	217.14	189.241	219.234	208.539	162.085	152.101	193.034	169.074	188.806	0.297653	0.170525	1.74551	0.0808956	0.506396	Eif1a
ENSMUSG00000047412	132.697	104.439	123.588	120.241	81.5279	104.57	94.3335	93.477	106.859	0.361133	0.20701	1.74452	0.0810684	0.506906	Zbtb44
ENSMUSG00000028672	6.58001	7.14116	2.14936	5.29018	15.5291	13.7314	6.98767	12.0827	8.68645	-1.16916	0.670195	-1.74451	0.0810707	0.506906	Hmgcl
ENSMUSG00000029840	540.658	465.961	531.966	512.861	505.667	320.046	437.603	421.105	466.983	0.282035	0.161686	1.74434	0.0811001	0.506906	Mtpn
ENSMUSG00000025354	64.7034	66.0557	64.4807	65.08	84.4396	88.7257	83.852	85.6724	75.3762	-0.395248	0.226801	-1.74271	0.0813839	0.508423	Dnajc14
ENSMUSG00000022945	115.15	108.01	65.5554	96.2385	68.9105	79.2194	67.2563	71.7954	84.017	0.42716	0.245209	1.74202	0.0815048	0.508921	Chaf1b
ENSMUSG00000028578	40.5767	31.2426	23.6429	31.8207	15.5291	25.3502	19.2161	20.0318	25.9263	0.671698	0.385678	1.7416	0.0815781	0.509093	Caap1
ENSMUSG00000022255	497.888	542.728	527.667	522.761	559.048	634.811	629.764	607.874	565.318	-0.216955	0.124587	-1.74139	0.0816147	0.509093	Mtdh
ENSMUSG00000058503	61.4134	49.0955	68.7794	59.7628	78.6162	67.6005	94.3335	80.1834	69.9731	-0.434182	0.249404	-1.74088	0.081705	0.509399	Fam133b
ENSMUSG00000070327	678.838	623.066	609.343	637.082	681.34	801.7	734.579	739.206	688.144	-0.214401	0.123218	-1.74001	0.0818577	0.509938	Rnf213
ENSMUSG00000099927	44.9634	34.8132	35.4644	38.4137	70.8516	47.5316	46.2933	54.8922	46.6529	-0.5182	0.297833	-1.7399	0.0818761	0.509938	Gm8226
ENSMUSG00000064061	111.86	130.326	81.6756	107.954	72.7928	101.401	70.7501	81.6479	94.8009	0.411941	0.236804	1.73959	0.0819312	0.509938	Dzip3
ENSMUSG00000036202	356.417	365.984	385.81	369.404	404.728	496.441	410.526	437.232	403.318	-0.24188	0.139067	-1.73931	0.081981	0.509938	Rif1
ENSMUSG00000103251	3.29001	0.892645	4.29872	2.82712	4.85285	6.33755	12.2284	7.80627	5.3167	-1.51089	0.86872	-1.73921	0.0819978	0.509938	NA
ENSMUSG00000026554	91.0235	95.513	98.8705	95.1357	95.1159	145.764	128.398	123.093	109.114	-0.370049	0.212801	-1.73894	0.0820446	0.509972	Dcaf8
ENSMUSG00000079477	285.134	282.968	272.968	280.357	244.584	222.871	237.581	235.012	257.684	0.25398	0.146124	1.73811	0.0821919	0.510481	Rab7
ENSMUSG00000054920	62.5101	50.8808	52.6593	55.35	35.9111	41.1941	41.0526	39.3859	47.368	0.487924	0.280737	1.73801	0.0822091	0.510481	Klhl5
ENSMUSG00000030562	15.3534	7.14116	6.44807	9.64753	14.5586	15.8439	23.5834	17.9953	13.8214	-0.91913	0.528989	-1.73752	0.0822952	0.510759	Nox4
ENSMUSG00000039568	49.3501	38.3837	42.9872	43.5737	32.9994	15.8439	36.6853	28.5095	36.0416	0.596469	0.343705	1.73541	0.0826682	0.512614	Ubald1
ENSMUSG00000039220	130.504	117.829	131.111	126.481	168.879	127.807	179.059	158.582	142.531	-0.331638	0.191125	-1.73519	0.0827063	0.512614	Ppp1r10
ENSMUSG00000001983	6.58001	10.7117	8.59743	8.62973	17.4703	12.6751	19.2161	16.4538	12.5418	-0.925119	0.533171	-1.73513	0.0827185	0.512614	Taco1
ENSMUSG00000031628	239.074	227.624	251.475	239.391	221.29	160.551	204.389	195.41	217.401	0.289599	0.166967	1.73446	0.0828358	0.512641	Casp3
ENSMUSG00000020308	2.19334	12.497	4.29872	6.32969	20.382	12.6751	9.60804	14.2217	10.2757	-1.12354	0.647813	-1.73436	0.0828539	0.512641	Tpgs1
ENSMUSG00000067995	32.9001	38.3837	33.315	34.8663	63.0871	43.3066	44.5464	50.3133	42.5898	-0.525246	0.302877	-1.73419	0.082884	0.512641	Gtf2f2
ENSMUSG00000024968	19.74	30.3499	17.1949	22.4283	35.9111	36.969	32.318	35.066	28.7472	-0.628736	0.362633	-1.73381	0.0829523	0.512641	Rcor2
ENSMUSG00000017721	149.147	159.783	133.26	147.397	232.937	141.539	186.047	186.841	167.119	-0.342267	0.197425	-1.73365	0.0829794	0.512641	Pigt
[truncated: 14,962 more rows]

## Sheet: 4T1 Parental vs RSL3R DH
	X1_S5.sorted	X17_S21.sorted	X9_S13.sorted	CTRL_mean	X11_S15.sorted	X19_S23.sorted	X3_S7.sorted	RSL3R_DH_mean	baseMean	log2FoldChange	lfcSE	stat	pvalue	padj	Symbol
ENSMUSG00000021998	274.233	247.723	240.482	254.146	42.9861	35.7422	40.0803	39.6029	146.875	2.67998	0.196607	13.6312	2.61394e-42	2.96812e-38	Lcp1
ENSMUSG00000026728	2590.22	2641.22	2612.75	2614.73	1024.5	1185.8	891.565	1033.96	1824.34	1.33978	0.10612	12.6251	1.53463e-36	8.71288e-33	Vim
ENSMUSG00000074305	612.74	551.272	681.541	615.184	203.672	202.889	236.919	214.494	414.839	1.51621	0.130856	11.5869	4.80435e-31	1.81844e-27	Peak1
ENSMUSG00000025582	155.327	167.475	176.424	166.409	26.6105	33.6397	21.3762	27.2088	96.8087	2.62445	0.235701	11.1346	8.50884e-29	2.41545e-25	Nptx1
ENSMUSG00000040249	724.147	757.126	863.215	781.496	270.199	282.783	350.926	301.303	541.399	1.37181	0.127763	10.7372	6.80756e-27	1.546e-23	Lrp1
ENSMUSG00000038587	283.874	204.11	223.68	237.221	41.9627	38.8959	65.0192	48.6259	142.924	2.27161	0.212414	10.6943	1.08276e-26	2.04913e-23	Akap12
ENSMUSG00000064325	72.8432	83.7375	98.7132	85.098	6.14088	9.46116	13.3601	9.65405	47.376	3.12062	0.356587	8.75135	2.10812e-18	2.99221e-15	Hhip
ENSMUSG00000056758	689.868	671.644	746.65	702.721	360.265	356.37	365.176	360.604	531.662	0.9616	0.109841	8.75444	2.05112e-18	2.99221e-15	Hmga2
ENSMUSG00000017607	243.168	270.402	289.839	267.803	105.418	113.534	89.0674	102.673	185.238	1.38796	0.163065	8.5117	1.71396e-17	2.06649e-14	Tns4
ENSMUSG00000002602	1445.08	1495.94	1518.5	1486.51	863.817	827.326	676.912	789.352	1137.93	0.914698	0.107551	8.50475	1.81989e-17	2.06649e-14	Axl
ENSMUSG00000011256	94.2677	102.055	116.566	104.296	21.4931	18.9223	29.3923	23.2692	63.7827	2.15167	0.269022	7.99809	1.26366e-15	1.30445e-12	Adam19
ENSMUSG00000028364	134.974	116.011	134.418	128.468	29.6809	31.5372	47.2057	36.1413	82.3045	1.81544	0.23619	7.68636	1.51386e-14	1.43249e-11	Tnc
ENSMUSG00000037820	43.9202	36.6351	39.9053	40.1536	155.569	108.278	142.508	135.452	87.8025	-1.7603	0.23016	-7.64814	2.03914e-14	1.78111e-11	Tgm2
ENSMUSG00000033047	572.033	536.443	531.371	546.616	993.799	936.655	888.002	939.485	743.051	-0.781304	0.102732	-7.60526	2.84337e-14	2.30618e-11	Eif3l
ENSMUSG00000052105	244.239	225.044	208.978	226.087	82.9019	85.1504	106.881	91.6444	158.866	1.29722	0.171713	7.55455	4.20315e-14	3.13582e-11	Mtcl1
ENSMUSG00000027750	7.49857	19.1898	12.6017	13.0967	156.592	98.8165	197.73	151.046	82.0715	-3.51129	0.465192	-7.54804	4.4186e-14	3.13582e-11	Postn
ENSMUSG00000042688	707.008	717.874	777.104	733.995	390.969	439.418	419.508	416.632	575.313	0.816809	0.10922	7.47857	7.51373e-14	4.73991e-11	Mapk6
ENSMUSG00000023039	923.395	926.346	875.817	908.519	1647.8	1425.48	1451.8	1508.36	1208.44	-0.730988	0.0977392	-7.47896	7.49135e-14	4.73991e-11	Krt7
ENSMUSG00000070348	2127.45	2198.98	2292.46	2206.3	1474.83	1331.92	1204.19	1336.98	1771.64	0.72332	0.0981154	7.37214	1.67913e-13	1.0035e-10	Ccnd1
ENSMUSG00000037185	99.6238	110.778	85.0614	98.4876	226.189	244.939	221.778	230.969	164.728	-1.22402	0.166548	-7.34932	1.99213e-13	1.13103e-10	Krt80
ENSMUSG00000032014	162.826	130.84	160.671	151.446	58.3383	55.7157	45.4244	53.1595	102.303	1.51227	0.207755	7.2791	3.36057e-13	1.81711e-10	Oaf
ENSMUSG00000031119	65.3446	68.909	74.56	69.6045	12.2818	7.35868	16.9228	12.1877	40.8961	2.49274	0.344118	7.24384	4.36142e-13	2.25109e-10	Gpc4
ENSMUSG00000078952	16.0684	20.0621	9.45126	15.1939	74.714	83.0479	71.2539	76.3386	45.7663	-2.3092	0.320103	-7.21392	5.43653e-13	2.68399e-10	Lncenc1
ENSMUSG00000079685	221.743	216.322	192.176	210.08	82.9019	58.8694	103.318	81.6965	145.888	1.35459	0.191682	7.06689	1.58443e-12	6.91971e-10	Ulbp1
ENSMUSG00000003549	272.091	269.53	306.641	282.754	135.099	96.7141	145.18	125.664	204.209	1.16444	0.164739	7.0684	1.56733e-12	6.91971e-10	Ercc1
ENSMUSG00000045763	453.128	486.724	392.753	444.201	906.803	762.149	749.057	806.003	625.102	-0.857458	0.121244	-7.07218	1.52516e-12	6.91971e-10	Basp1
ENSMUSG00000046179	314.94	312.271	333.945	320.385	173.992	158.737	154.977	162.569	241.477	0.979344	0.139349	7.02798	2.09543e-12	8.81247e-10	E2f8
ENSMUSG00000068220	3585.39	4078.71	3753.2	3805.77	6743.71	6701.65	5372.55	6272.64	5039.2	-0.720446	0.10338	-6.96888	3.19463e-12	1.29554e-09	Lgals1
ENSMUSG00000005124	47.1338	38.3797	34.6546	40.0561	123.841	110.38	121.132	118.451	79.2535	-1.56783	0.227765	-6.88357	5.83726e-12	2.28559e-09	Ccn4
ENSMUSG00000022354	171.396	183.176	158.571	171.048	404.275	378.446	288.578	357.1	264.074	-1.05764	0.154472	-6.84684	7.55007e-12	2.8577e-09	Ndufb9
ENSMUSG00000034751	401.709	402.987	456.811	420.502	170.921	219.709	245.826	212.152	316.327	0.98363	0.144929	6.78698	1.14507e-11	4.19427e-09	Mast4
ENSMUSG00000022427	203.532	211.96	200.577	205.357	366.406	431.008	362.504	386.639	295.998	-0.910649	0.134323	-6.77954	1.20561e-11	4.27804e-09	Tomm22
ENSMUSG00000041841	435.988	436.133	425.307	432.476	801.385	851.504	645.739	766.209	599.343	-0.823495	0.121757	-6.76345	1.34743e-11	4.63639e-09	Rpl37
ENSMUSG00000024164	49.2763	48.8469	40.9555	46.3595	291.692	146.122	294.813	244.209	145.284	-2.39723	0.354748	-6.75756	1.40333e-11	4.68671e-09	C3
ENSMUSG00000031207	2418.82	2514.74	2600.15	2511.24	1774.71	1679.88	1610.34	1688.31	2099.77	0.573162	0.0871672	6.57543	4.85118e-11	1.57386e-08	Msn
ENSMUSG00000022656	87.8403	106.416	86.1115	93.4561	22.5166	33.6397	30.2829	28.8131	61.1346	1.70044	0.26212	6.48724	8.74221e-11	2.75744e-08	Nectin3
ENSMUSG00000054942	62.131	72.398	70.3594	68.2961	13.3052	13.6661	21.3762	16.1158	42.206	2.07021	0.319882	6.47178	9.68531e-11	2.92482e-08	Miga1
ENSMUSG00000022351	198.176	259.935	241.532	233.215	465.683	460.443	386.553	437.56	335.387	-0.903122	0.139582	-6.47019	9.78802e-11	2.92482e-08	Sqle
ENSMUSG00000022995	94.2677	84.6097	69.3093	82.7289	175.015	203.941	179.026	185.994	134.361	-1.16752	0.18193	-6.41743	1.38592e-10	4.03516e-08	Enah
ENSMUSG00000045868	111.407	105.544	110.265	109.072	28.6574	28.3835	50.7684	35.9364	72.5042	1.58591	0.250431	6.33273	2.40859e-10	6.83738e-08	Gvin1
ENSMUSG00000022636	89.9828	88.9711	113.415	97.4563	28.6574	42.0496	24.9389	31.882	64.6692	1.61997	0.261203	6.20198	5.57585e-10	1.53057e-07	Alcam
ENSMUSG00000031939	1061.58	1068.53	996.583	1042.23	557.796	540.337	741.932	613.355	827.793	0.762877	0.123053	6.19958	5.66129e-10	1.53057e-07	Taf1d
ENSMUSG00000072812	336.364	386.414	341.296	354.691	169.898	226.017	176.354	190.756	272.724	0.898799	0.145977	6.15715	7.40667e-10	1.95588e-07	NA
ENSMUSG00000004665	424.205	409.092	379.101	404.133	238.471	175.557	244.045	219.358	311.745	0.878783	0.14286	6.15135	7.6824e-10	1.98258e-07	Cnn2
ENSMUSG00000025151	463.84	396.881	387.502	416.074	249.729	244.939	214.653	236.44	326.257	0.816328	0.13328	6.12493	9.07244e-10	2.28928e-07	Maged1
ENSMUSG00000043903	148.9	226.789	180.624	185.438	323.42	447.828	351.816	374.355	279.896	-1.00719	0.166678	-6.04271	1.51544e-09	3.74083e-07	Zfp469
ENSMUSG00000041642	5.35612	11.3394	3.15042	6.61533	54.2444	37.8446	42.7524	44.9471	25.7812	-2.71871	0.452613	-6.00669	1.89354e-09	4.57471e-07	Kif21b
ENSMUSG00000115783	244.239	151.774	150.17	182.061	91.0897	48.357	67.6912	69.046	125.554	1.39514	0.233789	5.96751	2.409e-09	5.69879e-07	Bc1
ENSMUSG00000019960	201.39	208.471	220.53	210.13	104.395	55.7157	112.225	90.7785	150.454	1.20395	0.20218	5.95483	2.6034e-09	6.03298e-07	Dusp6
ENSMUSG00000055320	731.646	676.878	716.196	708.24	341.842	449.931	470.276	420.683	564.461	0.749638	0.126193	5.94041	2.84317e-09	6.2085e-07	Tead1
ENSMUSG00000046761	187.464	196.26	198.477	194.067	335.701	358.473	318.861	337.679	265.873	-0.797512	0.134209	-5.94231	2.81039e-09	6.2085e-07	Fam83h
ENSMUSG00000022370	157.47	140.435	141.769	146.558	287.598	268.066	252.952	269.538	208.048	-0.879727	0.147968	-5.9454	2.75781e-09	6.2085e-07	Mrpl13
ENSMUSG00000024421	56.7749	47.1023	65.1087	56.3286	158.639	175.557	100.646	144.948	100.638	-1.36476	0.233475	-5.84543	5.05266e-09	1.08251e-06	Lama3
ENSMUSG00000032393	258.165	256.446	284.588	266.4	140.217	152.43	152.305	148.317	207.358	0.843559	0.146731	5.749	8.97718e-09	1.85338e-06	Dpp8
ENSMUSG00000028967	425.276	407.348	414.805	415.81	272.246	187.121	248.498	235.955	325.882	0.815372	0.141804	5.75	8.92456e-09	1.85338e-06	Errfi1
ENSMUSG00000003970	732.717	744.915	731.948	736.526	1366.35	1270.95	968.163	1201.82	969.173	-0.705244	0.122765	-5.74467	9.21008e-09	1.86751e-06	Rpl8
ENSMUSG00000003746	143.544	123.862	156.471	141.292	64.4792	65.1769	64.1286	64.5949	102.944	1.12627	0.198457	5.67517	1.38555e-08	2.76015e-06	Man1a
ENSMUSG00000005087	1086.22	999.616	1060.64	1048.83	694.943	717.997	743.713	718.884	883.855	0.543859	0.0971258	5.59953	2.1493e-08	4.2078e-06	Cd44
ENSMUSG00000069662	134.974	137.818	128.117	133.636	64.4792	59.9207	62.3472	62.249	97.9427	1.10273	0.197604	5.58049	2.39842e-08	4.61595e-06	Marcks
ENSMUSG00000043613	65.3446	73.2703	87.1617	75.2589	31.7279	14.7174	25.8296	24.0916	49.6752	1.63788	0.296486	5.52431	3.3079e-08	6.2602e-06	Mmp3
ENSMUSG00000034158	618.096	637.626	639.536	631.753	364.359	440.469	421.289	408.706	520.229	0.628231	0.113853	5.51792	3.43039e-08	6.38558e-06	Lrrc58
ENSMUSG00000034573	41.7777	47.9746	38.8552	42.8692	5.1174	9.46116	11.5788	8.71911	25.7941	2.28687	0.414993	5.51063	3.57551e-08	6.54836e-06	Ptpn13
ENSMUSG00000029816	46.0626	31.4016	28.3538	35.2727	6.14088	2.10248	7.12539	5.12292	20.1978	2.75636	0.508907	5.41622	6.08709e-08	1.04726e-05	Gpnmb
ENSMUSG00000095115	287.088	364.607	303.491	318.395	156.592	187.121	198.62	180.778	249.586	0.817512	0.150885	5.41811	6.02323e-08	1.04726e-05	Itpripl2
ENSMUSG00000022360	741.287	730.086	787.605	752.993	1022.46	1093.29	1170.35	1095.36	924.178	-0.541726	0.0999435	-5.42033	5.94902e-08	1.04726e-05	Atad2
ENSMUSG00000000489	131.761	133.457	164.872	143.363	247.682	235.478	304.611	262.59	202.977	-0.877505	0.161961	-5.41801	6.02669e-08	1.04726e-05	Pdgfb
ENSMUSG00000039202	414.564	479.746	511.418	468.576	310.114	276.476	288.578	291.723	380.149	0.684312	0.127039	5.38664	7.17872e-08	1.21663e-05	Abhd2
ENSMUSG00000048537	260.307	274.764	273.037	269.369	161.71	165.045	147.852	158.202	213.786	0.770272	0.143856	5.35446	8.58111e-08	1.43292e-05	Phldb1
ENSMUSG00000029338	170.325	162.241	186.925	173.164	86.9958	95.6628	89.0674	90.5753	131.869	0.934174	0.175296	5.32912	9.86923e-08	1.59429e-05	Antxr2
ENSMUSG00000042286	35.3504	34.0183	27.3037	32.2241	83.9253	73.5868	94.4115	83.9745	58.0993	-1.38261	0.259452	-5.32897	9.87717e-08	1.59429e-05	Stab1
ENSMUSG00000029371	8.56979	4.36133	3.15042	5.36051	38.8922	26.281	37.4083	34.1938	19.7772	-2.69187	0.505298	-5.32729	9.96871e-08	1.59429e-05	Cxcl5
ENSMUSG00000026235	55.7036	33.1461	37.8051	42.2183	5.1174	7.35868	12.4694	8.31517	25.2667	2.3161	0.435746	5.31526	1.06504e-07	1.64712e-05	Epha4
ENSMUSG00000038264	55.7036	49.7191	43.0558	49.4928	12.2818	3.15372	17.8135	11.083	30.2879	2.12982	0.400807	5.31383	1.07342e-07	1.64712e-05	Sema7a
ENSMUSG00000096210	716.649	727.469	781.305	741.807	1523.96	1085.93	1033.18	1214.36	978.083	-0.71068	0.133623	-5.31854	1.04604e-07	1.64712e-05	H1f0
ENSMUSG00000036499	193.891	204.982	192.176	197.017	95.1836	113.534	113.116	107.278	152.147	0.876819	0.165837	5.28722	1.24186e-07	1.88018e-05	Eea1
ENSMUSG00000032548	414.564	471.896	454.711	447.057	300.903	267.015	287.688	285.202	366.129	0.649249	0.123335	5.26409	1.40882e-07	2.10488e-05	Slco2a1
ENSMUSG00000022551	107.122	101.183	93.4625	100.589	195.485	187.121	175.463	186.023	143.306	-0.885939	0.169018	-5.2417	1.59104e-07	2.34626e-05	Cyc1
ENSMUSG00000033128	130.689	131.712	142.819	135.073	243.588	230.222	227.122	233.644	184.359	-0.79087	0.151776	-5.21077	1.8806e-07	2.73772e-05	Gga1
ENSMUSG00000037470	460.626	465.79	488.315	471.577	324.443	306.962	295.704	309.036	390.307	0.610366	0.117675	5.18688	2.13845e-07	3.07369e-05	Uggt1
ENSMUSG00000029860	505.618	482.363	416.906	468.295	299.88	214.453	315.299	276.544	372.42	0.75751	0.146927	5.15568	2.52711e-07	3.5438e-05	Zyx
ENSMUSG00000064341	2897.66	3096.54	3180.88	3058.36	4398.92	3842.28	4906.72	4382.64	3720.5	-0.519263	0.100718	-5.15562	2.52794e-07	3.5438e-05	mt-Nd1
ENSMUSG00000059495	264.592	278.253	275.137	272.661	156.592	177.66	156.759	163.67	218.165	0.738349	0.143346	5.15082	2.59354e-07	3.59142e-05	Arhgef12
ENSMUSG00000049521	371.715	336.694	329.744	346.051	527.092	526.671	510.356	521.373	433.712	-0.591904	0.114992	-5.14735	2.64197e-07	3.61441e-05	Cdc42ep1
ENSMUSG00000025203	2428.46	2803.46	2400.62	2544.18	3744.91	3572.11	3356.06	3557.7	3050.94	-0.483013	0.0939409	-5.14167	2.72314e-07	3.6811e-05	Scd2
ENSMUSG00000051853	264.592	269.53	271.986	268.703	423.721	457.289	380.318	420.443	344.573	-0.644166	0.126597	-5.08833	3.61238e-07	4.82571e-05	Arf3
ENSMUSG00000070047	1329.39	1317.12	1363.08	1336.53	749.187	975.55	977.96	900.899	1118.71	0.568424	0.112083	5.07146	3.94778e-07	5.21244e-05	Fat1
ENSMUSG00000015533	410.279	389.03	411.655	403.655	257.917	250.195	275.218	261.11	332.382	0.626339	0.123613	5.06695	4.04237e-07	5.276e-05	Itga2
ENSMUSG00000037119	595.6	588.779	608.031	597.47	855.629	838.889	835.452	843.324	720.397	-0.497412	0.0983633	-5.05688	4.26161e-07	5.49893e-05	Fam91a1
ENSMUSG00000058655	791.634	822.546	821.21	811.797	1203.61	1194.21	1051	1149.61	980.701	-0.50095	0.0991065	-5.05467	4.31143e-07	5.5007e-05	Eif4b
ENSMUSG00000078606	108.194	111.65	98.7132	106.186	47.0801	36.7934	57.8938	47.2558	76.7207	1.16083	0.229854	5.05031	4.41092e-07	5.56511e-05	Gvin2
ENSMUSG00000006360	35.3504	47.1023	38.8552	40.436	95.1836	91.4579	93.5208	93.3874	66.9117	-1.19957	0.237725	-5.04603	4.51082e-07	5.62861e-05	Crip1
ENSMUSG00000040151	335.293	348.906	354.947	346.382	203.672	195.531	244.045	214.416	280.399	0.688875	0.136598	5.04309	4.58072e-07	5.65371e-05	Hs2st1
ENSMUSG00000034593	452.056	539.932	505.118	499.035	287.598	361.626	307.283	318.836	408.936	0.648764	0.128879	5.03391	4.80572e-07	5.80521e-05	Myo5a
ENSMUSG00000041736	41.7777	50.5914	43.0558	45.1416	118.724	103.021	86.3954	102.714	73.9276	-1.17754	0.23385	-5.03546	4.76706e-07	5.80521e-05	Tspo
ENSMUSG00000026249	25.7094	24.4234	23.1031	24.412	3.07044	2.10248	1.78135	2.31809	13.365	3.40836	0.679869	5.01327	5.35131e-07	6.39622e-05	Serpine2
ENSMUSG00000045962	999.452	1025.78	1043.84	1023.03	563.937	756.893	727.681	682.837	852.931	0.582866	0.116549	5.00105	5.70187e-07	6.73589e-05	Wnk1
ENSMUSG00000025329	23.5669	15.7008	22.053	20.4402	56.2914	62.0231	59.6752	59.3299	39.8851	-1.55009	0.310062	-4.99929	5.75413e-07	6.73589e-05	Padi1
ENSMUSG00000020173	25.7094	27.0402	28.3538	27.0345	0	3.15372	6.23472	3.12948	15.082	3.0613	0.613339	4.9912	6.00047e-07	6.95259e-05	Cobl
ENSMUSG00000079523	666.301	717.002	742.449	708.584	468.754	487.775	513.919	490.149	599.367	0.531243	0.107126	4.95902	7.0849e-07	8.12617e-05	Tmsb10
ENSMUSG00000039116	202.461	182.303	177.474	187.413	75.7375	67.2793	129.148	90.7215	139.067	1.03629	0.209378	4.94938	7.44484e-07	8.32705e-05	Adgrg6
ENSMUSG00000032193	851.623	931.579	924.124	902.442	651.957	638.103	636.832	642.297	772.37	0.491232	0.0992434	4.94977	7.43012e-07	8.32705e-05	Ldlr
ENSMUSG00000050335	125.333	149.157	126.017	133.502	231.306	279.63	203.074	238.003	185.753	-0.827714	0.167267	-4.94847	7.48005e-07	8.32705e-05	Lgals3
ENSMUSG00000030342	279.589	278.253	284.588	280.81	177.062	168.198	178.135	174.465	227.638	0.685744	0.138874	4.93788	7.89779e-07	8.70674e-05	Cd9
ENSMUSG00000052727	862.335	877.499	906.271	882.035	510.716	669.64	611.893	597.416	739.726	0.562075	0.114051	4.92829	8.29516e-07	9.05688e-05	Map1b
ENSMUSG00000005533	333.151	329.716	345.496	336.121	199.579	192.377	238.701	210.219	273.17	0.673457	0.137147	4.91049	9.0848e-07	9.82456e-05	Igf1r
ENSMUSG00000074364	299.943	338.439	311.892	316.758	190.367	193.428	213.762	199.186	257.972	0.669097	0.136761	4.89247	9.95802e-07	0.000106673	Ehd2
ENSMUSG00000055065	774.495	646.349	642.686	687.843	984.588	926.142	1189.05	1033.26	860.552	-0.588971	0.12067	-4.88084	1.05632e-06	0.000112099	Ddx17
ENSMUSG00000032348	5.35612	2.6168	4.20056	4.05783	21.4931	34.6909	25.8296	27.3378	15.6978	-2.77604	0.569625	-4.87346	1.09663e-06	0.000115298	Gsta4
ENSMUSG00000030583	405.994	363.735	377	382.243	255.87	242.836	250.279	249.662	315.952	0.613171	0.126036	4.86505	1.14426e-06	0.000119202	Sipa1l3
ENSMUSG00000032254	311.726	312.271	303.491	309.163	193.438	202.889	195.948	197.425	253.294	0.647587	0.133528	4.84983	1.23567e-06	0.000127555	Kif23
ENSMUSG00000022799	131.761	110.778	118.666	120.401	45.0331	56.7669	71.2539	57.6847	89.043	1.05244	0.218285	4.82142	1.42543e-06	0.000145818	Arhgap31
ENSMUSG00000032413	134.974	124.734	126.017	128.575	66.5262	69.3818	65.9099	67.2726	97.9238	0.934349	0.195978	4.76763	1.86408e-06	0.000187316	Rasa2
ENSMUSG00000002028	492.763	547.783	500.917	513.821	285.551	334.294	383.881	334.575	424.198	0.6177	0.129546	4.7682	1.8588e-06	0.000187316	Kmt2a
ENSMUSG00000048373	81.413	94.2047	81.911	85.8429	178.085	172.403	132.71	161.066	123.455	-0.900879	0.189436	-4.75558	1.97878e-06	0.000197097	Fgfbp1
ENSMUSG00000062683	127.476	121.245	112.365	120.362	289.645	186.069	191.495	222.403	171.382	-0.884444	0.186289	-4.7477	2.05739e-06	0.000203144	Atp5mc2
ENSMUSG00000048078	49.2763	64.5476	57.7577	57.1939	17.3992	14.7174	26.7202	19.6122	38.4031	1.53297	0.323521	4.73839	2.15425e-06	0.000210875	Tenm4
ENSMUSG00000054150	171.396	141.307	166.972	159.892	88.0193	96.7141	78.3793	87.7042	123.798	0.866787	0.184027	4.7101	2.476e-06	0.000240299	Syne3
ENSMUSG00000021281	230.313	235.512	247.833	237.886	167.851	132.456	126.476	142.261	190.073	0.743901	0.158085	4.70571	2.52982e-06	0.000243441	Tnfaip2
ENSMUSG00000030104	117.835	143.924	132.318	131.359	61.4088	67.2793	76.598	68.4287	99.8937	0.939998	0.200148	4.69652	2.64631e-06	0.000252512	Edem1
ENSMUSG00000070473	64.2734	82.8652	79.8107	75.6498	34.7983	19.9736	36.5176	30.4298	53.0398	1.30793	0.279049	4.68709	2.77123e-06	0.000262228	Cldn3
ENSMUSG00000024063	73.9144	45.3578	69.3093	62.8605	20.4696	24.1785	24.0482	22.8988	42.8796	1.44798	0.309377	4.68031	2.86444e-06	0.000264436	Lbh
ENSMUSG00000034765	123.191	123.862	135.468	127.507	82.9019	42.0496	59.6752	61.5422	94.5245	1.04956	0.22425	4.68033	2.86417e-06	0.000264436	Dusp5
ENSMUSG00000058600	427.418	445.728	423.207	432.117	817.76	748.483	517.482	694.575	563.346	-0.682604	0.145805	-4.68163	2.84601e-06	0.000264436	Rpl30
ENSMUSG00000022992	68.5583	87.2265	68.2591	74.6813	139.193	144.02	137.164	140.126	107.403	-0.900441	0.192868	-4.66869	3.03131e-06	0.000277585	Kansl2
ENSMUSG00000022364	169.253	177.07	182.724	176.349	301.927	265.964	268.093	278.661	227.505	-0.659306	0.141933	-4.64518	3.39782e-06	0.000308658	Tbc1d31
ENSMUSG00000050953	492.763	475.385	539.772	502.64	365.382	309.064	346.472	340.306	421.473	0.561168	0.120966	4.63904	3.50025e-06	0.000315439	Gja1
ENSMUSG00000032531	380.284	330.589	347.597	352.823	244.612	229.17	219.106	230.963	291.893	0.610843	0.131749	4.63642	3.54494e-06	0.000316951	Amotl2
ENSMUSG00000006800	11.7835	10.4672	10.5014	10.9173	47.0801	33.6397	36.5176	39.0791	24.9982	-1.84176	0.397969	-4.6279	3.69397e-06	0.000327695	Sulf2
ENSMUSG00000006445	591.315	575.695	644.786	603.932	465.683	374.241	397.241	412.388	508.16	0.550007	0.119451	4.60447	4.13509e-06	0.000363984	Epha2
ENSMUSG00000060036	841.982	918.495	802.307	854.261	1308.01	1307.74	1051	1222.25	1038.25	-0.515027	0.111946	-4.60066	4.21147e-06	0.000367856	Rpl3
ENSMUSG00000022893	276.376	259.935	273.037	269.782	366.406	418.393	423.07	402.623	336.203	-0.579325	0.126038	-4.59644	4.29765e-06	0.000372518	Adamts1
ENSMUSG00000015766	265.663	258.191	282.488	268.781	144.311	171.352	186.151	167.271	218.026	0.680943	0.148812	4.57586	4.74277e-06	0.000402641	Eps8
ENSMUSG00000115388	281.732	218.939	232.081	244.25	318.302	421.547	442.665	394.171	319.211	-0.694079	0.151617	-4.57786	4.69755e-06	0.000402641	NA
ENSMUSG00000042632	54.6324	61.9308	42.0056	52.8563	98.2541	108.278	116.678	107.737	80.2965	-1.0221	0.223388	-4.57547	4.75156e-06	0.000402641	Pla2g6
ENSMUSG00000054808	644.877	680.367	646.887	657.377	457.495	484.622	474.729	472.282	564.829	0.477706	0.10546	4.52974	5.90567e-06	0.000496733	Actn4
ENSMUSG00000032402	205.675	168.347	219.479	197.834	137.146	89.3554	105.1	110.534	154.184	0.837073	0.184988	4.52501	6.03924e-06	0.000504232	Smad3
ENSMUSG00000048279	169.253	163.114	192.176	174.848	83.9253	95.6628	116.678	98.7555	136.802	0.817874	0.180857	4.52222	6.11941e-06	0.000507196	Sacs
ENSMUSG00000102070	1695.75	1630.26	1723.28	1683.1	2431.79	1995.25	2568.7	2331.92	2007.51	-0.47107	0.104378	-4.51312	6.38802e-06	0.000525623	NA
ENSMUSG00000034252	208.889	197.132	222.63	209.55	120.771	119.841	139.836	126.816	168.183	0.720174	0.159804	4.50661	6.58731e-06	0.000534303	Senp6
ENSMUSG00000036057	276.376	296.57	252.034	274.993	184.226	163.993	178.135	175.452	225.222	0.649432	0.144113	4.50639	6.59387e-06	0.000534303	Ptpn23
ENSMUSG00000022350	220.672	219.811	210.028	216.837	364.359	300.655	328.659	331.224	274.031	-0.611029	0.135631	-4.50508	6.63467e-06	0.000534303	Washc5
ENSMUSG00000041444	131.761	150.03	173.273	151.688	67.5497	95.6628	84.6141	82.6088	117.148	0.877	0.195481	4.48638	7.24441e-06	0.000575247	Arhgap32
ENSMUSG00000024486	324.581	270.402	321.343	305.442	222.095	142.969	187.932	184.332	244.887	0.725504	0.161671	4.48753	7.20537e-06	0.000575247	Hbegf
ENSMUSG00000052560	84.6267	101.183	80.8608	88.8901	154.545	170.301	147.852	157.566	123.228	-0.819037	0.182724	-4.48238	7.38158e-06	0.000578054	Cpne8
ENSMUSG00000013846	73.9144	88.0988	107.114	89.7092	151.475	158.737	169.228	159.813	124.761	-0.834104	0.186025	-4.48383	7.3316e-06	0.000578054	St3gal1
ENSMUSG00000031004	1620.76	1802.1	1752.68	1725.18	1065.44	1358.2	1296.82	1240.16	1482.67	0.476383	0.10674	4.46304	8.08063e-06	0.000624187	Mki67
ENSMUSG00000022463	305.299	401.242	365.449	357.33	587.477	576.079	467.604	543.72	450.525	-0.601687	0.134786	-4.46402	8.04343e-06	0.000624187	Srebf2
ENSMUSG00000022865	252.809	225.917	228.931	235.885	149.428	137.712	155.868	147.669	191.777	0.672762	0.150848	4.45987	8.20099e-06	0.000624982	Cxadr
ENSMUSG00000028763	1197.63	1213.32	1232.86	1214.6	681.638	921.937	924.52	842.698	1028.65	0.526822	0.1181	4.46083	8.16426e-06	0.000624982	Hspg2
ENSMUSG00000057335	491.692	539.932	571.276	534.3	339.795	383.703	388.334	370.611	452.455	0.527398	0.118751	4.44121	8.94555e-06	0.000677178	Cep170
ENSMUSG00000027613	168.182	156.135	142.819	155.712	310.114	252.298	213.762	258.725	207.218	-0.730386	0.16473	-4.43383	9.25732e-06	0.000696138	Eif6
ENSMUSG00000021996	137.117	119.5	143.869	133.495	213.907	252.298	195.058	220.421	176.958	-0.724499	0.164323	-4.40898	1.03856e-05	0.000770778	Esd
ENSMUSG00000047250	8.56979	9.59492	7.35098	8.50523	33.7748	24.1785	41.8617	33.2717	20.8885	-1.96683	0.446022	-4.40972	1.03502e-05	0.000770778	Ptgs1
ENSMUSG00000024736	157.47	181.431	151.22	163.374	270.199	252.298	248.498	256.998	210.186	-0.649423	0.147515	-4.40243	1.07043e-05	0.000789271	Tmem132a
ENSMUSG00000041515	36.4216	29.657	31.5042	32.5276	11.2583	6.30744	8.01607	8.52726	20.5274	1.92917	0.440617	4.37832	1.19595e-05	0.000876131	Irf8
ENSMUSG00000029802	21.4245	17.4453	19.9527	19.6075	2.04696	3.15372	1.78135	2.32734	10.9674	3.0875	0.705489	4.3764	1.20653e-05	0.000878217	Abcg2
ENSMUSG00000030539	102.837	103.8	134.418	113.685	57.3149	66.2281	53.4405	58.9945	86.3397	0.947902	0.216836	4.37152	1.23387e-05	0.000886749	Sema4b
ENSMUSG00000034902	269.948	263.424	249.933	261.102	162.733	169.25	176.354	169.445	215.274	0.622907	0.142485	4.37172	1.2327e-05	0.000886749	Pip5k1c
ENSMUSG00000022378	367.43	440.494	428.457	412.127	534.256	647.564	607.44	596.42	504.274	-0.531705	0.121705	-4.3688	1.24929e-05	0.000892182	Cyrib
ENSMUSG00000032232	507.76	433.516	511.418	484.231	323.42	265.964	367.848	319.077	401.654	0.597579	0.136873	4.36593	1.26582e-05	0.000898339	Cgnl1
ENSMUSG00000031996	705.936	731.831	721.447	719.738	563.937	446.777	522.826	511.18	615.459	0.493253	0.113242	4.35573	1.32626e-05	0.000933627	Aplp2
ENSMUSG00000022961	729.503	801.612	830.661	787.259	525.045	590.797	590.517	568.786	678.023	0.46891	0.107677	4.35478	1.33199e-05	0.000933627	Son
ENSMUSG00000016554	221.743	211.96	190.075	207.926	342.866	336.397	278.781	319.348	263.637	-0.616686	0.142146	-4.33841	1.43519e-05	0.000999789	Eif3d
ENSMUSG00000030852	154.256	168.347	176.424	166.342	99.2775	89.3554	105.99	98.2077	132.275	0.758098	0.174886	4.3348	1.45892e-05	0.00101012	Tacc2
ENSMUSG00000027624	124.262	129.095	134.418	129.258	218.001	215.504	190.604	208.037	168.647	-0.684754	0.158096	-4.33124	1.48272e-05	0.00102038	Epb41l1
ENSMUSG00000022533	546.324	537.315	529.271	537.637	342.866	362.678	422.18	375.908	456.772	0.514093	0.118876	4.32461	1.52799e-05	0.00103895	Atp13a3
ENSMUSG00000037075	76.0569	99.4382	73.5098	83.0017	135.099	149.276	160.321	148.232	115.617	-0.83065	0.192075	-4.32461	1.528e-05	0.00103895	Rnf139
ENSMUSG00000003131	306.37	315.76	315.042	312.391	225.166	210.248	190.604	208.673	260.532	0.584377	0.135294	4.31932	1.5651e-05	0.00105784	Pafah1b2
ENSMUSG00000022312	288.159	308.782	282.488	293.143	475.918	454.136	374.083	434.712	363.928	-0.565311	0.130965	-4.3165	1.58523e-05	0.00106511	Eif3h
ENSMUSG00000041372	63.2022	88.9711	91.3622	81.1785	40.9392	40.9983	30.2829	37.4068	59.2927	1.12743	0.261396	4.31312	1.60966e-05	0.00107516	B4galnt3
ENSMUSG00000036356	39.6353	47.1023	44.1059	43.6145	21.4931	11.5636	10.6881	14.5816	29.0981	1.59165	0.369198	4.31111	1.62438e-05	0.00107864	Csgalnact1
ENSMUSG00000022391	267.806	241.617	241.532	250.319	359.241	382.651	355.379	365.757	308.038	-0.547724	0.127355	-4.30078	1.70197e-05	0.00111068	Rangap1
ENSMUSG00000002020	108.194	122.989	109.215	113.466	197.532	166.096	199.511	187.713	150.589	-0.724757	0.168462	-4.30219	1.69116e-05	0.00111068	Ltbp2
ENSMUSG00000050891	80.3418	55.825	80.8608	72.3425	111.559	126.149	185.26	140.989	106.666	-0.974502	0.22654	-4.30167	1.69512e-05	0.00111068	Tatdn1
ENSMUSG00000031548	31.0655	35.7629	25.2034	30.6772	8.18784	5.2562	9.79742	7.74715	19.2122	1.97606	0.459757	4.29805	1.72306e-05	0.00111167	Sfrp1
ENSMUSG00000009575	621.31	648.965	584.928	618.401	787.056	966.089	831.89	861.678	740.04	-0.477343	0.111048	-4.29855	1.7192e-05	0.00111167	Cbx5
ENSMUSG00000036661	44.9914	32.2738	42.0056	39.7569	86.9958	81.9967	78.3793	82.4573	61.1071	-1.06038	0.247622	-4.28226	1.85002e-05	0.00118684	Dennd3
ENSMUSG00000030029	283.874	264.296	265.686	271.285	196.508	177.66	155.868	176.679	223.982	0.620692	0.145928	4.25342	2.10532e-05	0.00133553	Lrig1
ENSMUSG00000064354	1617.55	1516.87	1707.53	1613.98	2275.2	1894.33	2609.68	2259.74	1936.86	-0.486439	0.114359	-4.2536	2.10358e-05	0.00133553	mt-Co2
ENSMUSG00000025083	8.56979	4.36133	9.45126	7.46079	30.7044	23.1273	34.7363	29.5227	18.4917	-2.01345	0.475829	-4.23145	2.32186e-05	0.00146471	Afap1l2
ENSMUSG00000029648	94.2677	99.4382	127.067	106.924	53.2209	58.8694	56.1125	56.0676	81.496	0.930106	0.22016	4.22469	2.39275e-05	0.00150108	Flt1
ENSMUSG00000031355	12.8547	20.9344	39.9053	24.5648	4.09392	3.15372	5.34405	4.19723	14.381	2.53311	0.602609	4.20358	2.62731e-05	0.00163918	Arhgap6
ENSMUSG00000052684	149.971	153.519	187.975	163.822	111.559	96.7141	71.2539	93.1758	128.499	0.818739	0.194971	4.19928	2.67761e-05	0.00166144	Jun
ENSMUSG00000027962	146.758	156.135	145.97	149.621	105.418	73.5868	80.1607	86.3886	118.005	0.794682	0.189736	4.18837	2.80967e-05	0.0017339	Vcam1
ENSMUSG00000002797	58.9173	36.6351	40.9555	45.5026	17.3992	12.6149	17.8135	15.9425	30.7226	1.50133	0.359326	4.17816	2.93872e-05	0.00180374	Ggct
ENSMUSG00000063480	138.188	136.073	122.866	132.376	214.931	207.094	202.183	208.069	170.223	-0.651082	0.155959	-4.17469	2.98393e-05	0.00182164	Snu13
ENSMUSG00000026131	1613.26	1550.89	1702.28	1622.14	821.854	1115.37	1337.79	1091.67	1356.91	0.57024	0.136808	4.16819	3.07029e-05	0.00186434	Dst
ENSMUSG00000040339	224.957	258.191	227.88	237.009	138.17	176.608	138.055	150.944	193.977	0.655691	0.158037	4.14897	3.33978e-05	0.00201719	Eeig2
ENSMUSG00000090137	314.94	308.782	316.092	313.271	489.223	470.955	392.787	450.989	382.13	-0.524226	0.12641	-4.14702	3.36826e-05	0.00202363	Uba52
ENSMUSG00000028228	234.598	247.723	202.677	228.333	134.076	145.071	157.649	145.599	186.966	0.649055	0.156641	4.14358	3.41932e-05	0.0020435	Cpne3
ENSMUSG00000104554	43.9202	54.9527	40.9555	46.6095	22.5166	14.7174	15.1415	17.4585	32.034	1.42555	0.34489	4.13336	3.57502e-05	0.0021179	Gm4610
ENSMUSG00000032479	520.615	544.294	535.572	533.493	398.134	375.293	391.897	388.441	460.967	0.457929	0.110799	4.13297	3.58113e-05	0.0021179	Map4
ENSMUSG00000022477	216.387	228.534	240.482	228.468	344.913	357.422	304.611	335.648	282.058	-0.553119	0.133991	-4.12803	3.65889e-05	0.00215268	Aco2
ENSMUSG00000049804	33.2079	32.2738	42.0056	35.8291	6.14088	17.8711	8.01607	10.676	23.2526	1.75899	0.426493	4.12431	3.71851e-05	0.00216531	Armcx4
ENSMUSG00000032329	80.3418	85.482	82.9611	82.9283	49.127	37.8446	37.4083	41.46	62.1941	1.00378	0.24338	4.12432	3.71834e-05	0.00216531	Hmg20a
ENSMUSG00000022781	461.697	431.771	449.46	447.643	331.607	334.294	278.781	314.894	381.269	0.509051	0.123684	4.11574	3.85934e-05	0.00223586	Pak2
ENSMUSG00000055538	102.837	86.3543	111.315	100.169	44.0096	37.8446	66.8006	49.5516	74.8602	1.00137	0.243624	4.1103	3.95138e-05	0.00227756	Zcchc24
ENSMUSG00000027375	1.07122	4.36133	1.05014	2.1609	17.3992	31.5372	9.79742	19.5779	10.8694	-3.10159	0.756294	-4.10104	4.113e-05	0.00235874	Mal
ENSMUSG00000097336	16.0684	20.0621	19.9527	18.6944	53.2209	32.5884	65.0192	50.2762	34.4853	-1.42986	0.348888	-4.09833	4.16137e-05	0.00237449	Fendrr
ENSMUSG00000022867	130.689	122.989	124.967	126.215	67.5497	76.7405	73.926	72.7387	99.4769	0.794076	0.193959	4.09403	4.23936e-05	0.00238307	Usp25
ENSMUSG00000050931	368.501	348.906	380.151	365.853	239.494	172.403	285.906	232.601	299.227	0.648618	0.158393	4.09499	4.22189e-05	0.00238307	Sgms2
ENSMUSG00000034022	125.333	131.712	122.866	126.637	210.837	199.736	187.042	199.205	162.921	-0.650895	0.158969	-4.09448	4.23115e-05	0.00238307	Cpsf1
ENSMUSG00000023495	175.681	164.858	128.117	156.219	102.348	89.3554	82.8327	91.512	123.865	0.774805	0.18957	4.08718	4.36644e-05	0.00243563	Pcbp4
ENSMUSG00000032328	192.82	201.493	195.326	196.547	131.005	125.098	121.132	125.745	161.146	0.646059	0.158133	4.08555	4.39723e-05	0.00243563	Tmem30a
ENSMUSG00000028656	460.626	523.359	499.867	494.617	366.406	364.78	334.003	355.063	424.84	0.48059	0.117616	4.08608	4.38719e-05	0.00243563	Cap1
ENSMUSG00000089715	259.236	214.577	200.577	224.797	369.476	324.833	313.517	335.942	280.369	-0.580344	0.142172	-4.082	4.46508e-05	0.00246121	Cbx6
ENSMUSG00000022314	557.036	563.483	580.728	567.082	798.314	752.688	724.118	758.373	662.728	-0.41893	0.102697	-4.07928	4.51746e-05	0.00247806	Rad21
ENSMUSG00000022876	13.9259	17.4453	17.8524	16.4079	1.02348	0	0.890674	0.638051	8.52296	4.65123	1.14174	4.07382	4.62476e-05	0.00251461	Samsn1
ENSMUSG00000064360	288.159	300.932	313.992	301.028	442.143	382.651	462.26	429.018	365.023	-0.512407	0.125786	-4.07364	4.62839e-05	0.00251461	mt-Nd3
ENSMUSG00000017404	894.472	878.371	827.511	866.785	1258.88	1151.11	1057.23	1155.74	1011.26	-0.414301	0.101762	-4.07129	4.67539e-05	0.00252805	Rpl19
ENSMUSG00000032383	171.396	238.128	201.627	203.717	139.193	132.456	86.3954	119.348	161.533	0.780328	0.192338	4.05706	4.96942e-05	0.0026743	Ppib
ENSMUSG00000046314	36.4216	24.4234	32.5544	31.1331	2.04696	11.5636	10.6881	8.09956	19.6163	1.92771	0.476319	4.0471	5.18566e-05	0.00277751	Stxbp6
ENSMUSG00000029231	4.28489	7.85039	5.2507	5.79533	26.6105	23.1273	24.9389	24.8922	15.3438	-2.08048	0.514247	-4.04569	5.21692e-05	0.00278113	Pdgfra
ENSMUSG00000000184	627.737	544.294	596.48	589.503	457.495	432.06	381.209	423.588	506.546	0.477104	0.118004	4.04312	5.27457e-05	0.00279719	Ccnd2
ENSMUSG00000027377	6.42734	2.6168	2.10028	3.71481	18.4226	19.9736	23.1575	20.5179	12.1164	-2.49194	0.616489	-4.04215	5.29631e-05	0.00279719	Mall
ENSMUSG00000033055	25.7094	35.7629	34.6546	32.0423	82.9019	67.2793	58.7845	69.6552	50.8488	-1.11128	0.275967	-4.02688	5.6522e-05	0.00297133	Ankrd54
ENSMUSG00000026623	310.655	324.483	363.349	332.829	228.236	249.144	203.074	226.818	279.823	0.555376	0.13798	4.02505	5.69624e-05	0.00297325	Lpgat1
ENSMUSG00000032216	1377.59	1365.1	1372.53	1371.74	1065.44	1103.8	1040.31	1069.85	1220.8	0.358892	0.0891754	4.02456	5.70822e-05	0.00297325	Nedd4
ENSMUSG00000038648	46.0626	59.314	77.7104	61.029	25.587	18.9223	32.0643	25.5245	43.2768	1.24789	0.310457	4.01954	5.83131e-05	0.0030081	Creb3l2
ENSMUSG00000032504	654.518	639.37	648.987	647.625	426.791	493.031	505.903	475.242	561.433	0.445428	0.110807	4.01986	5.82317e-05	0.0030081	Pdcd6ip
ENSMUSG00000060938	231.384	253.829	243.633	242.949	397.11	372.139	305.501	358.25	300.599	-0.556945	0.138592	-4.0186	5.8546e-05	0.0030081	Rpl26
ENSMUSG00000022952	334.222	320.121	360.198	338.18	227.213	188.172	261.858	225.748	281.964	0.57862	0.144284	4.01028	6.06474e-05	0.00308812	Runx1
ENSMUSG00000071415	906.255	832.141	768.703	835.7	1211.8	1209.98	995.774	1139.18	987.442	-0.446209	0.111258	-4.01056	6.05739e-05	0.00308812	Rpl23
ENSMUSG00000026872	127.476	149.157	172.223	149.619	54.2444	88.3041	102.428	81.6587	115.639	0.868694	0.216798	4.00692	6.15146e-05	0.0030907	Zeb2
ENSMUSG00000032487	689.868	730.958	751.901	724.242	563.937	543.491	520.154	542.527	633.385	0.417625	0.104205	4.00772	6.1307e-05	0.0030907	Ptgs2
ENSMUSG00000022426	95.3389	98.566	48.3065	80.7371	156.592	146.122	144.289	149.001	114.869	-0.877855	0.219037	-4.0078	6.12869e-05	0.0030907	Josd1
ENSMUSG00000061731	93.1965	97.6937	95.5628	95.4843	143.287	147.174	183.479	157.98	126.732	-0.728788	0.18198	-4.00476	6.20798e-05	0.00310536	Ext1
ENSMUSG00000092274	906.255	745.787	868.466	840.169	947.742	1282.51	1468.72	1232.99	1036.58	-0.554991	0.138799	-3.99852	6.3739e-05	0.00317437	Neat1
ENSMUSG00000047428	18.2108	9.59492	13.6518	13.8192	52.1975	27.3322	41.8617	40.4638	27.1415	-1.56812	0.393617	-3.98386	6.78039e-05	0.00336207	Dlk2
ENSMUSG00000019997	263.521	266.913	218.429	249.621	335.701	337.448	474.729	382.626	316.124	-0.617655	0.155245	-3.97859	6.93247e-05	0.00342253	Ccn2
ENSMUSG00000045954	89.9828	82.8652	66.1589	79.6689	39.9157	35.7422	43.643	39.767	59.718	0.999434	0.25154	3.97325	7.08974e-05	0.00348502	Cavin2
ENSMUSG00000022788	24.6381	27.0402	35.7048	29.1277	8.18784	5.2562	10.6881	8.04404	18.5859	1.83879	0.463121	3.97044	7.17394e-05	0.00351121	Fgd4
ENSMUSG00000079442	43.9202	41.8687	42.0056	42.5982	74.714	103.021	74.8166	84.1841	63.3911	-0.98045	0.247239	-3.9656	7.32121e-05	0.00356791	St6galnac4
ENSMUSG00000058290	164.968	172.709	117.616	151.764	258.94	251.246	213.762	241.316	196.54	-0.663931	0.167599	-3.96143	7.45009e-05	0.00359982	Espl1
ENSMUSG00000024978	56.7749	42.741	50.4067	49.9742	114.63	95.6628	77.4887	95.9271	72.9506	-0.943338	0.238113	-3.96173	7.44095e-05	0.00359982	Gpam
ENSMUSG00000027111	507.76	534.699	610.132	550.863	399.157	427.855	355.379	394.13	472.497	0.484418	0.122591	3.9515	7.76626e-05	0.00373669	Itga6
ENSMUSG00000020000	51.4187	63.6754	59.858	58.3174	119.747	100.919	97.0835	105.917	82.117	-0.855214	0.216521	-3.9498	7.82169e-05	0.00374748	Moxd1
ENSMUSG00000040785	223.886	219.811	222.63	222.109	115.653	141.917	167.447	141.672	181.891	0.644397	0.163422	3.94314	8.04203e-05	0.00383686	Ttc3
ENSMUSG00000052632	175.681	170.964	184.825	177.156	110.536	97.7653	124.694	110.999	144.077	0.669776	0.170104	3.93745	8.23526e-05	0.00391261	Asap2
ENSMUSG00000035105	61.0597	47.9746	56.7076	55.2473	30.7044	22.076	18.7042	23.8282	39.5378	1.21618	0.309651	3.92759	8.58016e-05	0.00405949	Egln3
ENSMUSG00000022369	163.897	161.369	201.627	175.631	295.786	243.888	256.514	265.396	220.513	-0.597415	0.152219	-3.9247	8.68385e-05	0.0040915	Mtbp
ENSMUSG00000046434	1175.13	1256.93	1286.42	1239.5	1709.21	1656.75	1471.39	1612.45	1425.97	-0.378739	0.0966361	-3.91923	8.88325e-05	0.00416815	Hnrnpa1
ENSMUSG00000022186	204.604	183.176	184.825	190.868	307.044	256.502	278.781	280.776	235.822	-0.558446	0.142599	-3.91619	8.99608e-05	0.00420373	Oxct1
ENSMUSG00000012889	65.3446	55.825	56.7076	59.2924	27.634	30.486	24.0482	27.3894	43.3409	1.11718	0.287603	3.88446	0.000102556	0.00477263	Podnl1
ENSMUSG00000033170	490.62	576.567	525.07	530.753	781.939	699.074	675.131	718.715	624.734	-0.43517	0.112528	-3.86721	0.000110089	0.00508688	Card10
ENSMUSG00000026068	40.7065	45.3578	42.0056	42.69	85.9723	74.638	83.7234	81.4446	62.0673	-0.929954	0.240488	-3.86695	0.000110205	0.00508688	Il18rap
ENSMUSG00000033684	98.5526	76.7593	76.6603	83.9907	44.0096	45.2033	42.7524	43.9884	63.9896	0.931165	0.241456	3.85646	0.000115039	0.00526721	Qsox1
ENSMUSG00000024661	1509.35	1468.02	1408.24	1461.87	1937.45	2179.22	1689.61	1935.43	1698.65	-0.404183	0.104792	-3.85699	0.000114792	0.00526721	Fth1
ENSMUSG00000024042	86.7691	92.4601	87.1617	88.797	154.545	126.149	155.868	145.521	117.159	-0.712969	0.185043	-3.853	0.000116679	0.00530883	Sik1
ENSMUSG00000039994	63.2022	66.2922	67.209	65.5678	116.677	119.841	103.318	113.279	89.4233	-0.786073	0.204038	-3.85257	0.000116883	0.00530883	Timeless
ENSMUSG00000018593	206.746	216.322	196.376	206.481	347.983	316.423	256.514	306.973	256.727	-0.568476	0.147804	-3.84615	0.000119988	0.00542815	Sparc
ENSMUSG00000056851	521.686	535.571	545.023	534.093	803.432	735.868	635.941	725.08	629.587	-0.439737	0.114416	-3.84331	0.000121386	0.00546959	Pcbp2
ENSMUSG00000053007	106.051	109.905	111.315	109.09	40.9392	45.2033	82.8327	56.3251	82.7078	0.941595	0.245186	3.84033	0.000122868	0.0055145	Creb5
ENSMUSG00000032846	42.8489	34.0183	46.2062	41.0245	17.3992	14.7174	15.1415	15.7527	28.3886	1.37675	0.358635	3.83886	0.000123609	0.00552591	Zswim6
ENSMUSG00000008140	87.8403	91.5879	84.0112	87.8131	50.1505	54.6645	35.627	46.814	67.3136	0.916984	0.239383	3.83061	0.000127827	0.00569206	Emc10
ENSMUSG00000033060	67.4871	63.6754	33.6045	54.9223	25.587	24.1785	18.7042	22.8232	38.8728	1.27603	0.333328	3.82815	0.000129112	0.00572684	Lmo7
ENSMUSG00000022462	716.649	691.706	666.839	691.731	1041.9	830.479	904.925	925.769	808.75	-0.420487	0.109938	-3.82476	0.0001309	0.00578356	Slc38a2
ENSMUSG00000022247	140.33	145.668	127.067	137.689	221.072	224.965	186.151	210.729	174.209	-0.609828	0.159788	-3.81649	0.000135361	0.00595747	Brix1
ENSMUSG00000038708	279.589	280.869	282.488	280.982	186.273	210.248	189.714	195.412	238.197	0.524991	0.137593	3.81554	0.000135887	0.00595751	Golga4
ENSMUSG00000018474	213.174	197.132	211.078	207.128	311.138	293.296	283.234	295.889	251.509	-0.51538	0.135342	-3.80797	0.000140111	0.00611908	Chd3
ENSMUSG00000075600	11.7835	14.8285	9.45126	12.0211	26.6105	36.7934	41.8617	35.0885	23.5548	-1.53725	0.403805	-3.80691	0.000140714	0.00612188	Zc3h3
ENSMUSG00000021669	179.966	163.986	191.126	178.359	81.8784	120.893	125.585	109.452	143.906	0.699847	0.184112	3.8012	0.000143999	0.00624086	Cert1
ENSMUSG00000040729	11.7835	17.4453	12.6017	13.9435	2.04696	0	1.78135	1.2761	7.60979	3.42494	0.906851	3.77674	0.000158895	0.0068085	Cep126
ENSMUSG00000032096	382.427	424.793	413.755	406.992	302.95	311.167	267.202	293.773	350.382	0.473218	0.125283	3.77719	0.000158608	0.0068085	Arcn1
ENSMUSG00000012405	498.119	500.68	448.41	482.403	772.727	672.793	569.141	671.554	576.978	-0.47542	0.125849	-3.7777	0.000158285	0.0068085	Rpl15
ENSMUSG00000031012	46.0626	48.8469	44.1059	46.3385	79.8314	99.8678	79.27	86.3231	66.3308	-0.892826	0.236725	-3.77158	0.000162216	0.00692468	Cask
ENSMUSG00000101939	279.589	325.355	304.541	303.162	421.674	388.959	453.353	421.329	362.245	-0.47416	0.125792	-3.76941	0.000163634	0.00695904	NA
ENSMUSG00000032410	186.393	167.475	170.123	174.664	92.1132	113.534	125.585	110.411	142.537	0.657203	0.174625	3.76352	0.000167539	0.00709853	Xrn1
ENSMUSG00000005410	367.43	382.924	389.602	379.985	508.669	539.286	485.417	511.124	445.555	-0.426591	0.113708	-3.75162	0.000175694	0.00741638	Mcm5
ENSMUSG00000000740	848.409	793.761	823.31	821.827	1281.4	1288.82	890.674	1153.63	987.729	-0.48843	0.130254	-3.74982	0.000176965	0.0074307	Rpl13
ENSMUSG00000002524	127.476	150.902	137.568	138.649	191.391	237.58	204.855	211.275	174.962	-0.603635	0.161	-3.74928	0.000177342	0.0074307	Puf60
ENSMUSG00000054720	393.139	381.18	386.452	386.924	262.011	271.22	304.611	279.28	333.102	0.468077	0.125035	3.74356	0.000181433	0.00757414	Lrrc8c
ENSMUSG00000003360	162.826	199.749	147.02	169.865	281.457	252.298	235.138	256.297	213.081	-0.587298	0.156935	-3.74231	0.000182336	0.00758398	Ddx23
ENSMUSG00000028063	1520.07	1597.99	1537.41	1551.82	1259.9	1267.8	983.304	1170.33	1361.08	0.408369	0.109231	3.73859	0.000185055	0.00766899	Lmna
ENSMUSG00000016262	67.4871	75.0148	71.4096	71.3038	107.465	135.61	117.569	120.215	95.7593	-0.750349	0.200981	-3.73343	0.000188887	0.00777107	Sertad4
ENSMUSG00000057182	6.42734	2.6168	5.2507	4.76495	15.3522	35.7422	15.1415	22.0786	13.4218	-2.23219	0.59782	-3.73388	0.000188555	0.00777107	Scn3a
ENSMUSG00000039852	299.943	299.187	342.346	313.825	192.414	223.914	237.81	218.046	265.936	0.522755	0.140107	3.7311	0.000190644	0.00781501	Rere
ENSMUSG00000032560	275.304	301.804	289.839	288.982	185.25	224.965	194.167	201.461	245.222	0.52288	0.140399	3.72423	0.000195913	0.00800211	Dnajc13
ENSMUSG00000032536	134.974	145.668	140.719	140.454	81.8784	80.9455	97.9742	86.9327	113.693	0.689338	0.185289	3.72035	0.000198947	0.00809693	Trak1
ENSMUSG00000041189	156.399	130.84	150.17	145.803	100.301	78.843	90.8488	89.9976	117.9	0.692248	0.186123	3.71931	0.000199766	0.00810121	Chrnb1
ENSMUSG00000035150	440.273	497.191	431.608	456.357	352.077	333.243	318.861	334.727	395.542	0.449748	0.121068	3.71483	0.00020334	0.00821682	Eif2s3x
ENSMUSG00000022403	268.877	301.804	264.635	278.439	389.946	392.112	372.302	384.787	331.613	-0.463793	0.124972	-3.71119	0.000206289	0.00830641	St13
ENSMUSG00000030403	159.612	160.497	153.321	157.81	111.559	90.4066	99.7555	100.574	129.192	0.650044	0.17532	3.70776	0.000209102	0.00838996	Vasp
ENSMUSG00000034940	52.49	54.9527	55.6574	54.3667	90.0662	107.226	90.8488	96.0472	75.2069	-0.818737	0.220995	-3.70477	0.000211582	0.00845956	Synrg
ENSMUSG00000006585	159.612	168.347	158.571	162.177	238.471	227.068	242.263	235.934	199.055	-0.540153	0.145847	-3.70355	0.000212602	0.00847053	Cdt1
ENSMUSG00000027405	453.128	462.301	442.109	452.512	612.041	616.026	565.578	597.882	525.197	-0.400632	0.10827	-3.70031	0.000215334	0.00854935	Nop56
ENSMUSG00000046318	656.66	716.13	808.608	727.133	528.116	535.081	570.922	544.706	635.919	0.41603	0.112467	3.69912	0.000216348	0.00855969	Ccbe1
ENSMUSG00000009687	95.3389	122.117	105.014	107.49	59.3618	69.3818	58.7845	62.5094	84.9997	0.788504	0.21328	3.69703	0.000218133	0.00860034	Fxyd5
ENSMUSG00000028217	14.9971	17.4453	8.40112	13.6145	0	2.10248	1.78135	1.29461	7.45456	3.38691	0.917658	3.69082	0.00022353	0.00876596	Cdh17
ENSMUSG00000028796	457.412	458.812	465.212	460.479	352.077	325.884	350.035	342.665	401.572	0.425679	0.115393	3.68896	0.000225172	0.00876596	Phc2
ENSMUSG00000001175	700.58	797.25	749.8	749.21	605.9	581.336	499.668	562.301	655.756	0.416397	0.112851	3.68979	0.000224438	0.00876596	Calm1
ENSMUSG00000026971	9.64101	7.85039	13.6518	10.3811	30.7044	25.2298	36.5176	30.8173	20.5992	-1.58678	0.430175	-3.68868	0.000225421	0.00876596	Itgb6
ENSMUSG00000001288	68.5583	54.9527	60.9081	61.4731	120.771	98.8165	98.8648	106.151	83.8119	-0.791615	0.214753	-3.68616	0.000227661	0.00882283	Rarg
ENSMUSG00000049775	287.088	212.833	227.88	242.6	173.992	101.97	171.009	148.99	195.795	0.697893	0.189393	3.68489	0.000228797	0.0088367	Tmsb4x
ENSMUSG00000021950	6.42734	14.8285	10.5014	10.5858	44.0096	23.1273	31.1736	32.7702	21.678	-1.60898	0.437649	-3.67641	0.000236541	0.00910484	Anxa8
ENSMUSG00000004771	133.903	113.394	106.064	117.787	74.714	63.0744	72.1446	69.9777	93.8824	0.748343	0.203838	3.67126	0.000241353	0.00923989	Rab11a
ENSMUSG00000040433	348.148	350.651	338.145	345.648	220.048	234.426	279.672	244.715	295.182	0.495547	0.134993	3.67092	0.000241677	0.00923989	Zbtb38
ENSMUSG00000029672	159.612	158.752	135.468	151.278	109.512	90.4066	85.5047	95.1412	123.209	0.67257	0.183851	3.65823	0.000253966	0.00967714	Fam3c
ENSMUSG00000053110	302.085	303.548	305.591	303.741	207.766	218.658	225.341	217.255	260.498	0.482638	0.13216	3.65192	0.000260289	0.00988489	Yap1
ENSMUSG00000030530	319.225	312.271	298.24	309.912	246.659	203.941	207.527	219.375	264.644	0.499387	0.137079	3.64307	0.00026941	0.0101633	Furin
ENSMUSG00000064856	19.282	32.2738	27.3037	26.2865	67.5497	78.843	36.5176	60.9701	43.6283	-1.19679	0.328462	-3.64363	0.000268821	0.0101633	NA
ENSMUSG00000034112	14.9971	13.9562	21.0028	16.6521	54.2444	46.2545	27.6109	42.7033	29.6777	-1.35856	0.373098	-3.64128	0.000271285	0.0102001	Atp2c2
ENSMUSG00000064080	759.498	779.805	744.55	761.284	591.571	616.026	559.343	588.98	675.132	0.37145	0.10204	3.64024	0.000272381	0.0102075	Fbln2
ENSMUSG00000060992	58.9173	54.9527	57.7577	57.2092	105.418	101.97	89.0674	98.8187	78.014	-0.787993	0.216875	-3.63339	0.000279722	0.0104482	Copz1
ENSMUSG00000022412	69.6295	69.7812	85.0614	74.824	152.498	116.688	108.662	125.949	100.387	-0.751116	0.207109	-3.62666	0.000287109	0.0106889	Mief1
ENSMUSG00000116165	21.4245	35.7629	15.7521	24.3132	70.6201	59.9207	40.971	57.1706	40.7419	-1.20997	0.334108	-3.62148	0.000292926	0.0108698	Pdxp
ENSMUSG00000023010	236.74	198.876	262.535	232.717	366.406	318.526	312.627	332.519	282.618	-0.517751	0.143024	-3.62003	0.000294574	0.0108954	Tmbim6
ENSMUSG00000034807	156.399	132.584	159.621	149.535	264.058	191.326	221.778	225.72	187.628	-0.597602	0.165202	-3.6174	0.000297573	0.0109706	Colgalt1
ENSMUSG00000063354	13.9259	16.573	14.702	15.067	44.0096	32.5884	37.4083	38.0021	26.5345	-1.32957	0.368033	-3.61265	0.000303086	0.0111377	Slc39a4
ENSMUSG00000041817	28.923	35.7629	33.6045	32.7635	11.2583	17.8711	4.45337	11.1942	21.9789	1.57784	0.436961	3.61094	0.000305084	0.0111666	Fam169a
ENSMUSG00000090191	40.7065	40.1242	51.4569	44.0959	8.18784	18.9223	24.9389	17.3497	30.7228	1.33004	0.368401	3.6103	0.00030584	0.0111666	9230105E05Rik
ENSMUSG00000026837	66.4159	81.9929	53.5572	67.322	104.395	124.046	117.569	115.337	91.3294	-0.768831	0.21307	-3.60835	0.000308155	0.0112151	Col5a1
ENSMUSG00000033020	127.476	102.055	116.566	115.365	197.532	181.864	154.977	178.124	146.745	-0.628403	0.174324	-3.6048	0.000312387	0.0113328	Polr2f
ENSMUSG00000042901	171.396	172.709	193.226	179.11	123.841	124.046	106.881	118.256	148.683	0.60086	0.166727	3.60386	0.000313521	0.0113377	Aida
ENSMUSG00000013415	68.5583	78.5039	71.4096	72.8239	120.771	128.251	110.444	119.822	96.3229	-0.71315	0.198012	-3.60155	0.000316326	0.0113704	Igf2bp1
ENSMUSG00000029082	4.28489	0	2.10028	2.12839	24.5635	4.20496	20.4855	16.418	9.27319	-3.02199	0.839101	-3.60146	0.000316429	0.0113704	Bst1
ENSMUSG00000029334	192.82	195.387	207.928	198.712	146.358	112.483	138.055	132.298	165.505	0.584781	0.16269	3.59445	0.000325078	0.0116352	Prkg2
ENSMUSG00000027220	14.9971	16.573	18.9025	16.8242	31.7279	39.9471	51.6591	41.1114	28.9678	-1.2946	0.360227	-3.59383	0.000325848	0.0116352	Syt13
ENSMUSG00000032042	471.338	444.855	479.914	465.369	379.711	334.294	320.643	344.883	405.126	0.432545	0.120459	3.59081	0.000329646	0.011734	Srpra
ENSMUSG00000030557	149.971	129.095	181.674	153.58	92.1132	89.3554	105.1	95.5227	124.552	0.678549	0.189121	3.5879	0.000333354	0.0117971	Mef2a
ENSMUSG00000047501	162.826	150.03	148.07	153.642	232.33	186.069	280.562	232.987	193.315	-0.604976	0.168621	-3.58779	0.000333499	0.0117971	Cldn4
ENSMUSG00000032562	696.295	713.513	716.196	708.668	576.219	550.85	516.591	547.887	628.277	0.372237	0.103963	3.58046	0.000342984	0.0120575	Gnai2
ENSMUSG00000000346	93.1965	120.373	118.666	110.745	182.179	189.223	148.743	173.382	142.063	-0.640561	0.178894	-3.58066	0.000342721	0.0120575	Dazap2
ENSMUSG00000004891	416.706	457.067	444.209	439.327	311.138	325.884	343.8	326.941	383.134	0.426217	0.119118	3.57809	0.000346111	0.0121299	Nes
ENSMUSG00000022791	292.444	301.804	298.24	297.496	241.541	204.992	179.026	208.52	253.008	0.515778	0.144226	3.57617	0.000348668	0.0121446	Tnk2
ENSMUSG00000000751	162.826	159.625	145.97	156.14	235.4	263.861	196.839	232.034	194.087	-0.568047	0.158837	-3.57628	0.000348515	0.0121446	Rpa1
ENSMUSG00000031983	87.8403	88.9711	98.7132	91.8415	145.334	154.532	132.71	144.192	118.017	-0.649818	0.181934	-3.57172	0.00035465	0.0123151	2310022B05Rik
ENSMUSG00000034243	153.185	163.114	181.674	165.991	85.9723	117.739	114.897	106.203	136.097	0.642592	0.180309	3.56385	0.000365458	0.0126517	Golgb1
ENSMUSG00000004864	34.2792	32.2738	35.7048	34.0859	80.8549	50.4595	70.3633	67.2259	50.6559	-0.984034	0.276295	-3.56153	0.000368702	0.0127253	Mapk13
ENSMUSG00000038371	167.111	175.325	181.674	174.704	102.348	118.79	124.694	115.277	144.99	0.598049	0.167962	3.56061	0.000369997	0.0127313	Sbf2
ENSMUSG00000022450	36.4216	34.8906	33.6045	34.9722	70.6201	73.5868	57.8938	67.3669	51.1696	-0.942599	0.264993	-3.55708	0.000375007	0.0128647	Ndufa6
ENSMUSG00000033960	182.108	143.052	113.415	146.192	73.6905	84.0992	103.318	87.036	116.614	0.742889	0.209038	3.55384	0.000379651	0.0129848	Jcad
ENSMUSG00000022390	239.954	217.194	201.627	219.592	295.786	334.294	294.813	308.298	263.945	-0.489108	0.137689	-3.55226	0.000381942	0.0129849	Zc3h7b
ENSMUSG00000000544	85.6979	108.161	94.5126	96.1238	209.813	131.405	138.055	159.758	127.941	-0.727622	0.204793	-3.55297	0.000380909	0.0129849	Gpa33
ENSMUSG00000062937	683.441	747.531	710.945	713.972	604.877	532.979	481.855	539.903	626.938	0.405162	0.11412	3.55031	0.000384783	0.0130036	Mtap
ENSMUSG00000020496	154.256	161.369	144.919	153.515	263.034	237.58	188.823	229.812	191.664	-0.577738	0.162718	-3.55055	0.000384434	0.0130036	Rnf187
ENSMUSG00000046223	145.686	161.369	168.022	158.359	117.7	95.6628	93.5208	102.295	130.327	0.633098	0.178427	3.54822	0.000387846	0.0130682	Plaur
ENSMUSG00000029730	244.239	250.34	256.234	250.271	423.721	342.704	303.72	356.715	303.493	-0.509423	0.143646	-3.54637	0.000390578	0.0131213	Mcm7
ENSMUSG00000033581	246.381	266.913	275.137	262.81	199.579	159.788	190.604	183.324	223.067	0.518717	0.146391	3.54336	0.00039506	0.0131552	Igf2bp2
ENSMUSG00000035107	437.059	411.709	438.959	429.242	265.081	261.759	374.083	300.308	364.775	0.510982	0.144168	3.54435	0.000393588	0.0131552	Dcbld2
ENSMUSG00000035504	3.21367	6.10586	13.6518	7.65712	34.7983	22.076	22.2669	26.3804	17.0188	-1.78956	0.504969	-3.5439	0.000394253	0.0131552	Reep6
ENSMUSG00000021892	62.131	59.314	47.2563	56.2338	27.634	25.2298	29.3923	27.4187	41.8262	1.0346	0.292451	3.53769	0.000403641	0.0134016	Sh3bp5
ENSMUSG00000018770	154.256	136.073	142.819	144.383	194.461	249.144	199.511	214.372	179.377	-0.570454	0.161636	-3.52924	0.000416749	0.0137965	Atp5mc3
ENSMUSG00000064351	6309.51	6168.66	6535.02	6337.73	8318.84	6917.16	9432.24	8222.75	7280.24	-0.375869	0.106615	-3.52549	0.000422707	0.013953	mt-Co1
ENSMUSG00000022607	323.51	307.91	358.098	329.839	402.228	440.469	517.482	453.393	391.616	-0.462072	0.131158	-3.52303	0.000426637	0.0140419	Ptk2
ENSMUSG00000022142	343.863	358.501	346.546	349.637	431.908	465.699	502.34	466.649	408.143	-0.416928	0.11848	-3.51896	0.000433237	0.0142179	Nup155
ENSMUSG00000042406	426.347	463.173	473.613	454.378	835.159	609.719	517.482	654.12	554.249	-0.524131	0.148983	-3.51805	0.000434723	0.0142256	Atf4
ENSMUSG00000027692	35.3504	33.1461	35.7048	34.7337	9.21132	5.2562	21.3762	11.9479	23.3408	1.50829	0.429289	3.51347	0.000442303	0.0144292	Tnik
ENSMUSG00000035246	218.53	166.603	210.028	198.387	135.099	147.174	104.209	128.827	163.607	0.62398	0.177671	3.51199	0.000444757	0.0144292	Pcyt1b
ENSMUSG00000041852	542.039	669.9	567.076	593.005	719.506	878.836	781.121	793.155	693.08	-0.417298	0.118803	-3.51252	0.000443874	0.0144292	Tcf20
ENSMUSG00000013076	693.082	641.987	674.19	669.753	510.716	474.109	553.999	512.942	591.347	0.382768	0.109188	3.50558	0.000455615	0.0147393	Amotl1
ENSMUSG00000039585	130.689	132.584	140.719	134.664	64.4792	93.5603	92.6301	83.5566	109.11	0.686009	0.19616	3.49719	0.00047019	0.0151676	Myo9a
ENSMUSG00000022144	17.1396	13.084	12.6017	14.2751	27.634	26.281	62.3472	38.754	26.5146	-1.45613	0.41658	-3.49543	0.000473296	0.0152246	Gdnf
ENSMUSG00000022377	621.31	604.48	595.43	607.073	735.882	818.916	776.668	777.155	692.114	-0.356331	0.102033	-3.49232	0.000478851	0.0153165	Asap1
ENSMUSG00000068206	47.1338	44.4855	38.8552	43.4915	82.9019	55.7157	111.334	83.3173	63.4044	-0.944018	0.270262	-3.49297	0.000477683	0.0153165	Pick1
ENSMUSG00000028661	10.7122	11.3394	14.702	12.2512	33.7748	32.5884	30.2829	32.2154	22.2333	-1.39659	0.400266	-3.48917	0.000484523	0.0154544	Epha8
ENSMUSG00000022521	365.287	408.22	447.36	406.956	250.753	319.577	309.064	293.131	350.043	0.472988	0.135779	3.48353	0.000494856	0.0157397	Crebbp
ENSMUSG00000059182	139.259	122.989	112.365	124.871	61.4088	63.0744	97.0835	73.8556	99.3634	0.748657	0.21505	3.48132	0.000498955	0.0157869	Skap2
ENSMUSG00000020023	169.253	159.625	160.671	163.183	117.7	110.38	95.3022	107.794	135.489	0.600709	0.172563	3.48111	0.000499344	0.0157869	Tmcc3
ENSMUSG00000015377	12.8547	10.4672	18.9025	14.0748	32.7514	35.7422	37.4083	35.3006	24.6877	-1.34013	0.38504	-3.48048	0.000500511	0.0157869	Dennd6b
ENSMUSG00000014769	158.541	150.03	122.866	143.812	225.166	222.863	190.604	212.878	178.345	-0.562898	0.161773	-3.47956	0.000502246	0.0157978	Psmb1
ENSMUSG00000050192	39.6353	38.3797	31.5042	36.5064	9.21132	22.076	11.5788	14.2887	25.3975	1.36477	0.392429	3.47776	0.000505627	0.0158165	Eif5a2
ENSMUSG00000032026	115.692	92.4601	100.813	102.989	55.2679	59.9207	67.6912	60.9599	81.9743	0.749965	0.215629	3.47803	0.000505114	0.0158165	Rexo2
ENSMUSG00000022887	24.6381	15.7008	24.1532	21.4974	3.07044	3.15372	9.79742	5.34053	13.419	1.96527	0.565259	3.47677	0.000507499	0.0158315	Masp1
ENSMUSG00000030655	454.199	534.699	516.669	501.856	281.457	358.473	424.852	354.927	428.391	0.498334	0.143412	3.47485	0.000511146	0.0158584	Smg1
ENSMUSG00000063316	323.51	317.505	286.688	309.234	473.871	456.238	358.051	429.387	369.31	-0.471027	0.135554	-3.47484	0.000511157	0.0158584	Rpl27
ENSMUSG00000028207	124.262	104.672	135.468	121.467	58.3383	84.0992	77.4887	73.3087	97.388	0.724232	0.208526	3.47311	0.000514464	0.0158998	Asph
ENSMUSG00000032340	257.094	286.975	320.293	288.121	184.226	221.812	203.964	203.334	245.727	0.503294	0.14493	3.47268	0.00051529	0.0158998	Neo1
ENSMUSG00000006676	237.812	228.534	212.128	226.158	172.968	144.02	154.087	157.025	191.591	0.52651	0.151896	3.46625	0.00052778	0.016241	Usp19
ENSMUSG00000020085	9.64101	4.36133	7.35098	7.11777	25.587	18.9223	25.8296	23.4463	15.282	-1.74617	0.504053	-3.46425	0.000531705	0.0163176	Aifm2
ENSMUSG00000034135	155.327	154.391	173.273	160.997	115.653	98.8165	104.209	106.226	133.612	0.59903	0.173032	3.46196	0.000536257	0.0164129	Sik3
ENSMUSG00000021171	547.395	435.26	540.822	507.826	377.664	332.192	402.585	370.814	439.32	0.449966	0.13004	3.46021	0.00053976	0.0164757	Esyt2
ENSMUSG00000017002	6.42734	6.10586	7.35098	6.62806	30.7044	11.5636	28.5016	23.5899	15.109	-1.84111	0.532505	-3.45745	0.000545309	0.0166005	Slpi
ENSMUSG00000069833	12488.3	13620.4	12807.5	12972.1	7196.09	11192.5	10258.8	9549.14	11260.6	0.441976	0.127924	3.455	0.000550297	0.0166413	Ahnak
ENSMUSG00000016757	99.6238	106.416	107.114	104.385	160.686	168.198	146.071	158.318	131.352	-0.598179	0.173153	-3.45463	0.000551046	0.0166413	Ttll12
ENSMUSG00000019297	39.6353	65.4199	44.1059	49.7204	98.2541	86.2017	84.6141	89.6899	69.7051	-0.837527	0.242344	-3.45595	0.000548366	0.0166413	Nop9
ENSMUSG00000022437	126.404	108.161	76.6603	103.742	188.32	166.096	143.399	165.938	134.84	-0.675055	0.195605	-3.45112	0.000558272	0.0168134	Samm50
ENSMUSG00000027376	14.9971	17.4453	22.053	18.1651	40.9392	44.1521	39.1897	41.427	29.7961	-1.18892	0.344571	-3.45042	0.000559706	0.0168134	Prom2
ENSMUSG00000010751	125.333	132.584	117.616	125.178	66.5262	79.8942	88.1768	78.1991	101.688	0.676952	0.196483	3.44535	0.000570313	0.0170868	Tnfrsf22
ENSMUSG00000019843	65.3446	60.1863	68.2591	64.5967	37.8688	14.7174	40.0803	30.8888	47.7428	1.05169	0.305853	3.43855	0.000584835	0.0174758	Fyn
ENSMUSG00000060961	21.4245	24.4234	24.1532	23.3337	59.3618	29.4347	68.5819	52.4595	37.8966	-1.17334	0.341417	-3.43667	0.000588903	0.0175512	Slc4a4
ENSMUSG00000068566	641.663	628.903	693.093	654.553	543.468	424.701	512.138	493.435	573.994	0.406314	0.118288	3.43494	0.000592675	0.0176174	Myadm
ENSMUSG00000022365	204.604	191.898	211.078	202.527	346.96	269.117	254.733	290.27	246.398	-0.519096	0.151348	-3.42981	0.000604008	0.0179073	Derl1
ENSMUSG00000025531	63.2022	76.7593	65.1087	68.3568	27.634	36.7934	43.643	36.0235	52.1901	0.921378	0.268697	3.42906	0.000605674	0.01791	Chm
ENSMUSG00000014313	194.963	178.814	189.025	187.601	281.457	268.066	240.482	263.335	225.468	-0.489177	0.142825	-3.425	0.000614792	0.0181324	Cox6c
ENSMUSG00000092203	184.25	177.942	177.474	179.889	269.175	264.912	228.013	254.033	216.961	-0.496341	0.145007	-3.42289	0.000619599	0.0182268	1110038B12Rik
ENSMUSG00000032058	124.262	128.223	127.067	126.517	68.5731	94.6116	75.7073	79.6307	103.074	0.670726	0.196053	3.42114	0.000623596	0.018297	Ppp2r1b
ENSMUSG00000020472	103.909	112.522	89.2619	101.898	158.639	157.686	149.633	155.32	128.609	-0.603682	0.176581	-3.41874	0.000629129	0.0184118	Zkscan17
ENSMUSG00000025290	759.498	833.886	678.391	757.258	1213.85	1044.93	842.578	1033.79	895.522	-0.447208	0.130863	-3.41738	0.00063226	0.0184558	Rps24
ENSMUSG00000038539	131.761	88.0988	110.265	110.041	85.9723	49.4083	49.8778	61.7528	85.8971	0.832496	0.243704	3.41601	0.000635453	0.0185015	Atf5
ENSMUSG00000032411	38.5641	49.7191	48.3065	45.5299	28.6574	13.6661	18.7042	20.3426	32.9362	1.16583	0.34191	3.40976	0.000650196	0.018857	Tfdp2
ENSMUSG00000013089	87.8403	102.927	95.5628	95.4435	75.7375	38.8959	45.4244	53.3526	74.398	0.84351	0.247405	3.40943	0.000650985	0.018857	Etv5
ENSMUSG00000029552	202.461	170.092	175.373	182.642	106.442	122.995	136.273	121.903	152.273	0.57849	0.169911	3.40465	0.000662477	0.0190441	Tes
ENSMUSG00000022234	712.364	702.174	736.148	716.895	1059.3	1012.34	782.903	951.516	834.206	-0.407423	0.119623	-3.40591	0.00065945	0.0190441	Cct5
ENSMUSG00000025001	379.213	408.22	367.549	384.994	438.049	567.669	555.781	520.5	452.747	-0.434441	0.127599	-3.40474	0.000662267	0.0190441	Hells
ENSMUSG00000060126	1125.86	1199.36	1176.16	1167.13	1620.17	1418.12	1374.31	1470.87	1319	-0.332999	0.0979638	-3.3992	0.000675826	0.0193788	Tpt1
ENSMUSG00000014158	72.8432	45.3578	56.7076	58.3029	82.9019	106.175	111.334	100.137	79.22	-0.791055	0.232797	-3.39805	0.000678684	0.0194117	Trpv4
ENSMUSG00000003541	110.336	109.905	134.418	118.22	175.015	166.096	185.26	175.457	146.838	-0.573073	0.16882	-3.39458	0.00068734	0.0196099	Ier3
ENSMUSG00000041815	151.043	122.989	132.318	135.45	200.602	226.017	174.572	200.397	167.923	-0.565636	0.166697	-3.3932	0.000690821	0.0196598	Poldip3
ENSMUSG00000020048	803.418	938.557	954.578	898.851	733.835	703.279	659.99	699.035	798.943	0.364006	0.107337	3.39126	0.000695731	0.0197501	Hsp90b1
ENSMUSG00000045128	844.124	870.521	845.363	853.336	1264	1116.42	954.803	1111.74	982.538	-0.38048	0.112342	-3.38681	0.000707107	0.0200229	Rpl18a
ENSMUSG00000038909	125.333	150.03	150.17	141.844	214.931	209.197	193.276	205.801	173.823	-0.53345	0.157745	-3.38173	0.00072031	0.0203461	Kat7
ENSMUSG00000033075	121.048	126.478	152.27	133.266	213.907	216.555	166.556	199.006	166.136	-0.576725	0.170862	-3.37539	0.000737115	0.0207691	Senp1
ENSMUSG00000024968	19.282	29.657	16.8022	21.9138	52.1975	50.4595	40.971	47.876	34.8949	-1.10807	0.328747	-3.3706	0.00075006	0.0210815	Rcor2
ENSMUSG00000089774	197.105	201.493	216.329	204.976	95.1836	151.379	155.868	134.143	169.56	0.608774	0.18065	3.3699	0.000751945	0.0210823	Slc5a3
ENSMUSG00000036768	176.752	204.11	229.981	203.614	145.334	132.456	140.727	139.506	171.56	0.545492	0.161925	3.36879	0.000755002	0.0211159	Kif15
ENSMUSG00000028919	9.64101	6.10586	4.20056	6.64914	21.4931	24.1785	20.4855	22.0524	14.3508	-1.73491	0.515475	-3.36565	0.000763645	0.0213051	Arhgef19
ENSMUSG00000022415	16.0684	22.6789	21.0028	19.9167	51.174	36.7934	43.643	43.8701	31.8934	-1.13245	0.336609	-3.3643	0.000767386	0.021357	Syngr1
ENSMUSG00000030739	24.6381	23.5512	19.9527	22.714	41.9627	37.8446	67.6912	49.1662	35.9401	-1.12103	0.333494	-3.36148	0.000775269	0.0215237	Myh14
ENSMUSG00000105703	18.2108	20.0621	24.1532	20.8087	44.0096	42.0496	47.2057	44.4217	32.6152	-1.09682	0.326898	-3.35524	0.000792965	0.0219613	Gm43305
ENSMUSG00000033039	244.239	282.614	243.633	256.829	356.171	339.55	347.363	347.695	302.262	-0.434224	0.129478	-3.35364	0.000797566	0.0220349	Micall1
ENSMUSG00000032803	550.609	588.779	569.176	569.521	436.002	458.341	434.649	442.997	506.259	0.363581	0.108471	3.35187	0.000802663	0.0221219	Cdv3
ENSMUSG00000026970	418.848	415.198	445.26	426.435	321.373	306.962	340.238	322.857	374.646	0.399724	0.11935	3.34917	0.000810549	0.0222852	Rbms1
ENSMUSG00000021273	97.4814	110.778	76.6603	94.9731	145.334	169.25	132.71	149.098	122.036	-0.64298	0.192179	-3.34573	0.000820652	0.0225085	Fdft1
ENSMUSG00000026305	430.632	435.26	404.304	423.399	302.95	283.835	357.16	314.648	369.024	0.426118	0.127466	3.34301	0.000828763	0.0226762	Lrrfip1
ENSMUSG00000036606	523.828	489.341	531.371	514.847	654.004	665.435	647.52	655.653	585.25	-0.349666	0.104673	-3.34057	0.000836077	0.0228213	Plxnb2
ENSMUSG00000017493	544.182	606.224	641.636	597.347	507.646	450.982	374.083	444.237	520.792	0.429475	0.128626	3.33894	0.000840987	0.0228455	Igfbp4
ENSMUSG00000029094	483.122	532.082	549.223	521.476	379.711	422.598	396.35	399.553	460.514	0.385049	0.115304	3.33943	0.00083952	0.0228455	Afap1
ENSMUSG00000033031	176.752	181.431	181.674	179.952	131.005	124.046	116.678	123.91	151.931	0.540146	0.161838	3.33756	0.000845161	0.0229041	Cip2a
ENSMUSG00000034342	292.444	288.72	292.989	291.384	166.827	203.941	244.045	204.937	248.161	0.504028	0.151168	3.33422	0.000855398	0.0231263	Cbl
ENSMUSG00000033295	266.735	288.72	259.385	271.613	209.813	196.582	184.37	196.922	234.267	0.466897	0.140106	3.33246	0.000860816	0.0232175	Ptprf
ENSMUSG00000018666	151.043	157.008	139.669	149.24	201.626	209.197	227.122	212.648	180.944	-0.510544	0.153268	-3.33104	0.00086521	0.0232807	Cbx1
ENSMUSG00000017210	161.755	193.643	202.677	186.025	137.146	127.2	115.788	126.711	156.368	0.557416	0.167511	3.32763	0.000875887	0.0235123	Med24
ENSMUSG00000028247	17.1396	20.9344	26.2535	21.4425	3.07044	9.46116	6.23472	6.25544	13.849	1.78132	0.535426	3.32692	0.000878112	0.0235164	Coq3
ENSMUSG00000117922	26.7806	20.9344	29.4039	25.7063	7.16436	7.35868	11.5788	8.7006	17.2034	1.54342	0.464767	3.32086	0.000897418	0.0239206	NA
ENSMUSG00000071547	49.2763	40.1242	42.0056	43.802	90.0662	85.1504	60.5659	78.5942	61.1981	-0.842299	0.253633	-3.32093	0.000897168	0.0239206	Nt5dc2
ENSMUSG00000057530	166.04	162.241	164.872	164.384	91.0897	111.431	125.585	109.369	136.877	0.583895	0.17603	3.31702	0.000909815	0.0241403	Ece1
ENSMUSG00000069268	73.9144	61.9308	55.6574	63.8342	107.465	134.559	82.8327	108.286	86.0599	-0.759074	0.228853	-3.31687	0.000910325	0.0241403	H2bc7
ENSMUSG00000101892	46.0626	52.3359	55.6574	51.352	112.583	88.3041	69.4726	90.1198	70.7359	-0.806063	0.243058	-3.31634	0.000912038	0.0241403	9130401M01Rik
ENSMUSG00000030770	232.456	231.15	193.226	218.944	151.475	167.147	140.727	153.116	186.03	0.51936	0.156743	3.31345	0.000921516	0.0243345	Parva
ENSMUSG00000078671	250.666	279.997	266.736	265.8	190.367	185.018	203.074	192.82	229.31	0.463149	0.140103	3.30579	0.0009471	0.024952	Chd2
ENSMUSG00000029759	37.4928	31.4016	21.0028	29.9657	9.21132	14.7174	9.79742	11.242	20.6039	1.42184	0.430765	3.30074	0.000964306	0.025288	Pon3
ENSMUSG00000032115	305.299	307.91	334.995	316.068	221.072	250.195	228.903	233.39	274.729	0.4377	0.132605	3.30079	0.000964147	0.025288	Hyou1
ENSMUSG00000022353	256.022	262.552	281.438	266.671	341.842	340.602	391.006	357.817	312.244	-0.426055	0.129177	-3.29822	0.000973006	0.0254573	Mtss1
ENSMUSG00000088185	131.761	143.052	137.568	137.46	206.743	185.018	198.62	196.794	167.127	-0.516558	0.156693	-3.29663	0.000978532	0.0255431	NA
ENSMUSG00000037003	121.048	107.289	130.217	119.518	197.532	152.43	180.807	176.923	148.22	-0.570124	0.172981	-3.29588	0.000981124	0.025552	Tns2
ENSMUSG00000035735	128.547	128.223	131.268	129.346	84.9488	77.7917	89.9581	84.2329	106.789	0.616184	0.187217	3.29128	0.000997318	0.0258551	Dagla
ENSMUSG00000017221	290.302	304.421	299.29	298.004	421.674	422.598	352.707	398.993	348.499	-0.418587	0.127172	-3.29149	0.000996583	0.0258551	Psmd3
ENSMUSG00000088025	529.184	560.867	466.262	518.771	760.445	721.15	587.845	689.814	604.292	-0.408608	0.124388	-3.28496	0.00101997	0.0263822	Rprl3
ENSMUSG00000022812	241.025	251.212	277.237	256.492	189.344	185.018	182.588	185.65	221.071	0.46635	0.142066	3.28264	0.0010284	0.0265397	Gsk3b
ENSMUSG00000054604	171.396	177.07	178.524	175.663	121.794	136.661	99.7555	119.404	147.533	0.56195	0.171467	3.27731	0.00104801	0.0268628	Cggbp1
ENSMUSG00000071757	97.4814	110.778	97.6631	101.974	192.414	125.098	155.868	157.793	129.884	-0.627546	0.191438	-3.27807	0.00104521	0.0268628	Zhx2
ENSMUSG00000022587	46.0626	42.741	40.9555	43.253	86.9958	55.7157	89.9581	77.5565	60.4048	-0.847364	0.25853	-3.27763	0.00104683	0.0268628	Ly6e
ENSMUSG00000026864	1272.61	1342.42	1397.74	1337.59	1866.83	1624.17	1546.21	1679.07	1508.33	-0.327555	0.0999843	-3.27607	0.00105264	0.0269206	Hspa5
ENSMUSG00000022557	166.04	154.391	145.97	155.467	242.565	255.451	181.698	226.571	191.019	-0.540305	0.165089	-3.2728	0.00106487	0.0271721	Bop1
ENSMUSG00000008690	133.903	139.562	158.571	144.012	232.33	219.709	176.354	209.464	176.738	-0.538366	0.164643	-3.26989	0.00107589	0.0273917	Ncaph2
ENSMUSG00000005413	19.282	19.1898	22.053	20.1749	63.4557	43.1008	29.3923	45.3163	32.7456	-1.16295	0.355858	-3.26801	0.00108308	0.0275132	Hmox1
ENSMUSG00000029767	505.618	611.458	684.692	600.589	530.163	382.651	382.099	431.638	516.113	0.477772	0.146345	3.26469	0.00109584	0.0277457	Calu
ENSMUSG00000029247	359.931	330.589	350.747	347.089	496.388	453.084	419.508	456.327	401.708	-0.39485	0.120958	-3.26436	0.00109712	0.0277457	Paics
ENSMUSG00000031827	56.7749	29.657	38.8552	41.7624	79.8314	74.638	71.2539	75.2411	58.5017	-0.860923	0.264535	-3.25448	0.00113601	0.0286653	Cotl1
ENSMUSG00000031822	65.3446	73.2703	61.9583	66.8577	98.2541	121.944	102.428	107.542	87.1998	-0.680404	0.209206	-3.25231	0.00114471	0.0288209	Gse1
ENSMUSG00000059033	17.1396	19.1898	19.9527	18.7607	52.1975	38.8959	32.9549	41.3494	30.0551	-1.13456	0.349449	-3.24671	0.00116749	0.0293237	Rpl18a-ps1
ENSMUSG00000038781	20.3532	12.2117	9.45126	14.0054	39.9157	28.3835	33.8456	34.0483	24.0268	-1.2905	0.39755	-3.24613	0.00116985	0.0293237	Stap2
ENSMUSG00000002107	219.601	202.366	234.181	218.716	131.005	145.071	178.135	151.404	185.06	0.524985	0.16179	3.24485	0.00117511	0.0293571	Celf2
ENSMUSG00000100862	2116.74	2138.79	2403.77	2219.77	2855.51	2435.72	3201.08	2830.77	2525.27	-0.351357	0.108312	-3.24393	0.00117894	0.0293571	Atp6-ps
ENSMUSG00000047215	460.626	449.217	474.664	461.502	714.389	625.488	510.356	616.744	539.123	-0.417165	0.128587	-3.24422	0.00117774	0.0293571	Rpl9
ENSMUSG00000050957	2.14245	4.36133	0	2.16792	14.3287	13.6661	11.5788	13.1912	7.67956	-2.53973	0.783142	-3.243	0.00118277	0.029388	Insl6
ENSMUSG00000020460	453.128	478.874	425.307	452.436	664.238	670.691	492.543	609.157	530.797	-0.426383	0.131518	-3.24201	0.00118692	0.0294267	Rps27a
ENSMUSG00000042228	57.8461	61.9308	57.7577	59.1782	37.8688	21.0248	33.8456	30.9131	45.0456	0.933304	0.287976	3.24091	0.0011915	0.0294588	Lyn
ENSMUSG00000010755	273.162	233.767	299.29	268.74	220.048	174.506	174.572	189.709	229.224	0.501044	0.154622	3.24045	0.0011934	0.0294588	Cars1
ENSMUSG00000029752	299.943	293.081	309.791	300.938	270.199	187.121	171.009	209.443	255.191	0.525062	0.162225	3.23662	0.00120953	0.0296658	Asns
ENSMUSG00000025969	792.705	792.017	832.761	805.828	639.675	689.613	578.048	635.779	720.803	0.343072	0.105998	3.2366	0.00120962	0.0296658	Nrp2
ENSMUSG00000020706	209.96	202.366	195.326	202.551	272.246	300.655	258.296	277.065	239.808	-0.450594	0.139217	-3.23663	0.0012095	0.0296658	Ftsj3
ENSMUSG00000027200	12.8547	7.85039	16.8022	12.5024	1.02348	1.05124	3.5627	1.87914	7.19079	2.67796	0.828254	3.23325	0.00122389	0.0298865	Sema6d
ENSMUSG00000102419	29.9943	29.657	26.2535	28.6349	9.21132	4.20496	16.9228	10.113	19.374	1.47473	0.456037	3.23379	0.00122157	0.0298865	NA
ENSMUSG00000022414	11.7835	17.4453	18.9025	16.0438	33.7748	33.6397	42.7524	36.7223	26.383	-1.1931	0.369089	-3.23256	0.00122686	0.0298948	Tab1
ENSMUSG00000016541	137.117	124.734	118.666	126.839	167.851	201.838	180.807	183.499	155.169	-0.532953	0.164926	-3.23146	0.00123158	0.0299456	Atxn10
ENSMUSG00000030522	93.1965	82.8652	102.914	92.9918	63.4557	47.3058	57.0032	55.9216	74.4567	0.729167	0.225831	3.22882	0.00124304	0.0301597	Mtmr10
ENSMUSG00000052485	34.2792	27.0402	17.8524	26.3906	8.18784	5.2562	13.3601	8.93472	17.6627	1.54153	0.477555	3.22797	0.00124671	0.0301843	Tmem171
ENSMUSG00000031530	114.621	105.544	123.917	114.694	84.9488	64.1256	68.5819	72.5521	93.623	0.659384	0.20437	3.22643	0.00125345	0.0302376	Dusp4
ENSMUSG00000011148	4.28489	2.6168	0	2.30056	8.18784	12.6149	19.5948	13.4658	7.88321	-2.55445	0.79177	-3.22625	0.00125424	0.0302376	Adss1
ENSMUSG00000029570	9.64101	6.10586	10.5014	8.74942	23.54	16.8198	35.627	25.3289	17.0392	-1.55833	0.484268	-3.21792	0.00129126	0.0310641	Lfng
ENSMUSG00000046574	156.399	198.876	138.619	164.631	102.348	118.79	107.772	109.637	137.134	0.592185	0.184105	3.21656	0.00129739	0.0310888	Prr12
ENSMUSG00000023832	123.191	150.03	122.866	132.029	220.048	259.656	141.617	207.107	169.568	-0.642171	0.19965	-3.21647	0.00129776	0.0310888	Acat2
ENSMUSG00000016619	113.55	109.033	108.164	110.249	165.804	173.455	146.071	161.776	136.013	-0.55146	0.17149	-3.21569	0.0013013	0.0311012	Nup50
ENSMUSG00000081434	132.832	127.351	119.716	126.633	209.813	202.889	149.633	187.445	157.039	-0.562155	0.174846	-3.21515	0.00130376	0.0311012	Gm14165
ENSMUSG00000038563	65.3446	77.6316	80.8608	74.6124	39.9157	48.357	40.971	43.0813	58.8468	0.796234	0.247726	3.21417	0.00130824	0.0311427	Efl1
ENSMUSG00000030536	940.534	975.193	876.867	930.865	727.694	757.944	758.855	748.164	839.514	0.315705	0.0983723	3.20929	0.00133065	0.03161	Iqgap1
ENSMUSG00000001552	136.045	146.541	153.321	145.302	212.884	198.684	202.183	204.584	174.943	-0.492997	0.153781	-3.20584	0.0013467	0.0319243	Jup
ENSMUSG00000060166	143.544	168.347	127.067	146.319	103.371	93.5603	95.3022	97.4113	121.865	0.591281	0.184623	3.20263	0.00136177	0.0321738	Zdhhc8
ENSMUSG00000042814	10.7122	11.3394	6.30084	9.45084	28.6574	25.2298	24.0482	25.9785	17.7147	-1.44769	0.452063	-3.2024	0.00136289	0.0321738	Mcts2
ENSMUSG00000029380	17.1396	15.7008	10.5014	14.4473	40.9392	26.281	35.627	34.2824	24.3648	-1.24531	0.389285	-3.19898	0.00137914	0.0324899	Cxcl1
ENSMUSG00000060935	61.0597	69.7812	57.7577	62.8662	42.9861	23.1273	34.7363	33.6166	48.2414	0.903358	0.282636	3.19619	0.00139255	0.032738	Tmem263
ENSMUSG00000035476	87.8403	74.1426	87.1617	83.0482	45.0331	39.9471	59.6752	48.2185	65.6333	0.773328	0.242112	3.19409	0.00140272	0.0329088	Tab3
ENSMUSG00000068284	153.185	164.858	156.471	158.171	100.301	113.534	111.334	108.39	133.281	0.546065	0.171129	3.19095	0.00141804	0.0331996	Usf3
ENSMUSG00000117983	16.0684	9.59492	21.0028	15.5554	0	4.20496	5.34405	3.183	9.36918	2.25368	0.706756	3.18876	0.00142882	0.0333833	NA
ENSMUSG00000014813	14.9971	16.573	12.6017	14.724	5.1174	1.05124	3.5627	3.24378	8.98387	2.17568	0.682425	3.18816	0.00143179	0.033384	Stc1
ENSMUSG00000068120	13.9259	23.5512	13.6518	17.043	45.0331	46.2545	27.6109	39.6329	28.3379	-1.19351	0.374526	-3.18672	0.00143894	0.0334818	NA
ENSMUSG00000081051	103.909	122.117	95.5628	107.196	198.555	208.145	112.225	172.975	140.086	-0.682312	0.214543	-3.18031	0.00147118	0.034162	Gm15427
ENSMUSG00000037010	154.256	129.968	143.869	142.698	113.606	81.9967	85.5047	93.7026	118.2	0.605904	0.190569	3.17944	0.0014756	0.0341947	Apln
ENSMUSG00000036046	116.763	113.394	116.566	115.574	183.203	157.686	161.212	167.367	141.471	-0.534375	0.168114	-3.17864	0.00147967	0.0342193	5031439G07Rik
ENSMUSG00000028132	39.6353	29.657	34.6546	34.649	14.3287	16.8198	14.2508	15.1331	24.891	1.19313	0.375479	3.17763	0.00148485	0.0342693	Tlcd4
ENSMUSG00000054342	97.4814	100.311	147.02	114.937	75.7375	69.3818	68.5819	71.2337	93.0855	0.688341	0.216899	3.17355	0.00150585	0.0344736	Kcnn4
ENSMUSG00000040102	110.336	94.2047	103.964	102.835	65.5027	72.5355	55.2218	64.42	83.6274	0.676934	0.213188	3.17529	0.00149685	0.0344736	Klhl42
ENSMUSG00000007815	628.808	658.56	613.282	633.55	538.35	508.8	420.398	489.183	561.367	0.375553	0.118318	3.17411	0.00150296	0.0344736	Rhoa
ENSMUSG00000017428	266.735	306.165	273.037	281.979	419.627	399.471	325.987	381.695	331.837	-0.43275	0.136342	-3.174	0.00150356	0.0344736	Psmd11
ENSMUSG00000032280	126.404	159.625	169.073	151.701	107.465	93.5603	103.318	101.448	126.574	0.581444	0.183281	3.17242	0.00151175	0.034539	Tle3
ENSMUSG00000036777	1066.94	1079.86	957.728	1034.84	801.385	843.094	855.047	833.175	934.01	0.312944	0.0986709	3.1716	0.00151602	0.0345671	Anln
ENSMUSG00000022639	33.2079	37.5074	26.2535	32.323	13.3052	8.40992	17.8135	13.1762	22.7496	1.28418	0.405189	3.16932	0.00152795	0.0347494	NA
ENSMUSG00000106918	58.9173	56.6972	61.9583	59.1909	97.2306	79.8942	111.334	96.153	77.672	-0.70553	0.222642	-3.16891	0.00153013	0.0347494	Mrpl33
ENSMUSG00000043067	128.547	165.73	163.822	152.7	101.324	95.6628	110.444	102.477	127.588	0.575759	0.181788	3.1672	0.00153915	0.0348843	Dpy19l1
ENSMUSG00000066036	783.064	756.254	831.711	790.343	475.918	667.537	649.302	597.586	693.964	0.402364	0.127188	3.16355	0.0015586	0.035203	Ubr4
ENSMUSG00000056501	79.2705	79.3761	85.0614	81.236	184.226	112.483	102.428	133.046	107.141	-0.709421	0.22426	-3.16339	0.00155941	0.035203	Cebpb
ENSMUSG00000032412	199.248	198.876	228.931	209.018	165.804	151.379	121.132	146.105	177.561	0.519541	0.164502	3.15827	0.00158707	0.0356256	Atp1b3
ENSMUSG00000028465	987.668	971.704	1010.24	989.869	826.972	732.714	830.108	796.598	893.234	0.312499	0.0989602	3.15782	0.00158951	0.0356256	Tln1
ENSMUSG00000061306	149.971	140.435	149.12	146.509	228.236	208.145	184.37	206.917	176.713	-0.49741	0.157527	-3.15761	0.00159068	0.0356256	Slc38a10
ENSMUSG00000007603	68.5583	62.8031	54.6073	61.9896	108.489	109.329	83.7234	100.514	81.2516	-0.693442	0.219512	-3.15902	0.00158301	0.0356256	Dus3l
ENSMUSG00000004707	13.9259	20.0621	17.8524	17.2801	3.07044	2.10248	8.01607	4.39633	10.8382	1.94168	0.61521	3.15612	0.00159883	0.0357376	Ly9
ENSMUSG00000037876	377.071	353.267	424.257	384.865	246.659	300.655	309.955	285.756	335.31	0.426923	0.135338	3.15449	0.00160781	0.0358678	Jmjd1c
ENSMUSG00000041025	162.826	160.497	158.571	160.631	105.418	124.046	102.428	110.631	135.631	0.540508	0.171579	3.1502	0.00163158	0.0363266	Iffo2
ENSMUSG00000023904	63.2022	54.0804	38.8552	52.0459	83.9253	81.9967	96.1928	87.3716	69.7088	-0.749063	0.237887	-3.14882	0.00163931	0.0364272	Hcfc1r1
ENSMUSG00000037071	181.037	260.807	207.928	216.591	296.809	352.165	272.546	307.174	261.882	-0.497589	0.158109	-3.14712	0.00164888	0.0365684	Scd1
ENSMUSG00000074796	62.131	49.7191	63.0084	58.2862	119.747	80.9455	88.1768	96.2898	77.288	-0.728779	0.231822	-3.1437	0.00166829	0.0369267	Slc4a11
ENSMUSG00000029614	1296.18	1291.82	1289.57	1292.53	1701.02	1760.83	1400.14	1620.66	1456.59	-0.325602	0.103603	-3.14278	0.00167349	0.0369698	Rpl6
ENSMUSG00000054752	16.0684	19.1898	12.6017	15.9533	4.09392	6.30744	1.78135	4.0609	10.0071	2.0084	0.639207	3.14201	0.0016779	0.0369954	Fsd1l
ENSMUSG00000087480	19.282	15.7008	10.5014	15.1614	4.09392	2.10248	4.45337	3.54992	9.35566	2.08018	0.662319	3.14075	0.00168515	0.0370831	Gm15910
ENSMUSG00000032575	189.607	176.198	201.627	189.144	143.287	130.354	126.476	133.372	161.258	0.503387	0.160465	3.13706	0.0017065	0.0374803	Manf
ENSMUSG00000060260	99.6238	88.0988	111.315	99.6792	49.127	67.2793	67.6912	61.3659	80.5225	0.69436	0.22158	3.13367	0.00172633	0.0378427	Pwwp2b
ENSMUSG00000022407	119.977	100.311	103.964	108.084	183.203	152.43	142.508	159.38	133.732	-0.561263	0.179332	-3.12974	0.00174962	0.0382793	Adsl
ENSMUSG00000079084	176.752	158.752	174.323	169.943	107.465	106.175	135.382	116.341	143.142	0.540459	0.172726	3.129	0.001754	0.0383014	Ccdc82
ENSMUSG00000031586	28.923	41.8687	38.8552	36.549	15.3522	7.35868	23.1575	15.2895	25.9192	1.24187	0.397355	3.12533	0.00177607	0.0387088	Rbpms
ENSMUSG00000020411	18.2108	9.59492	16.8022	14.8693	6.14088	2.10248	1.78135	3.34157	9.10545	2.16138	0.692862	3.1195	0.00181159	0.0394073	Nipal4
ENSMUSG00000069171	20.3532	32.2738	29.4039	27.3437	6.14088	12.6149	12.4694	10.4084	18.876	1.39349	0.447127	3.11655	0.00182982	0.0397276	Nr2f1
ENSMUSG00000030208	1418.3	1483.72	1371.48	1424.5	1200.54	1224.69	952.131	1125.79	1275.15	0.340949	0.109432	3.11563	0.0018355	0.039775	Emp1
ENSMUSG00000046841	59.9885	73.2703	59.858	64.3723	42.9861	33.6397	32.0643	36.23	50.3012	0.836713	0.268711	3.11381	0.00184691	0.039946	Ckap4
ENSMUSG00000022536	181.037	151.774	180.624	171.145	127.935	121.944	104.209	118.029	144.587	0.536059	0.172208	3.11286	0.00185281	0.0399974	Glyr1
ENSMUSG00000062006	349.219	368.968	377	365.063	576.219	477.263	411.492	488.324	426.694	-0.417819	0.134249	-3.11227	0.00185654	0.0400019	Rpl34
ENSMUSG00000058446	116.763	88.9711	108.164	104.633	52.1975	66.2281	75.7073	64.711	84.672	0.684594	0.220129	3.10997	0.00187108	0.0402388	Znrf2
ENSMUSG00000032547	189.607	191.026	204.777	195.137	134.076	155.583	125.585	138.415	166.776	0.49787	0.160154	3.10869	0.00187921	0.0403372	Ryk
ENSMUSG00000032423	655.589	787.656	814.909	752.718	540.397	581.336	633.269	585.001	668.859	0.363477	0.116969	3.10745	0.00188706	0.0404294	Syncrip
ENSMUSG00000031167	383.498	396.881	328.694	369.691	511.74	522.466	428.414	487.54	428.616	-0.396271	0.127572	-3.10626	0.00189473	0.0405172	Rbm3
ENSMUSG00000022744	82.4842	69.7812	91.3622	81.2092	51.174	49.4083	45.4244	48.6689	64.9391	0.736545	0.237697	3.09867	0.00194389	0.0414126	Cldnd1
ENSMUSG00000032384	127.476	132.584	123.917	127.992	85.9723	79.8942	90.8488	85.5718	106.782	0.579807	0.187085	3.09916	0.00194068	0.0414126	Csnk1g1
ENSMUSG00000007617	123.191	144.796	163.822	143.936	74.714	86.2017	117.569	92.8282	118.382	0.627034	0.202433	3.09749	0.00195166	0.0414227	Homer1
ENSMUSG00000041548	64.2734	65.4199	77.7104	69.1346	107.465	115.636	99.7555	107.619	88.3768	-0.638325	0.206053	-3.09786	0.00194922	0.0414227	Hspb8
ENSMUSG00000062397	275.304	266.913	247.833	263.35	371.523	335.345	334.003	346.957	305.154	-0.397045	0.128377	-3.0928	0.0019828	0.042005	Zfp706
ENSMUSG00000026605	583.817	593.14	557.625	578.194	370.5	450.982	504.122	441.868	510.031	0.386543	0.125082	3.09032	0.00199942	0.0422782	Cenpf
ENSMUSG00000068101	11.7835	4.36133	3.15042	6.43174	33.7748	15.7686	15.1415	21.5616	13.9967	-1.76104	0.570216	-3.08837	0.00201258	0.0424774	Cenpm
ENSMUSG00000037921	18.2108	16.573	21.0028	18.5956	4.09392	3.15372	8.90674	5.38479	11.9902	1.75554	0.569056	3.085	0.00203552	0.0428024	Ddx60
ENSMUSG00000026926	130.689	126.478	115.515	124.228	179.109	172.403	176.354	175.955	150.091	-0.501917	0.162683	-3.08526	0.00203376	0.0428024	Pmpca
ENSMUSG00000040596	185.322	202.366	189.025	192.238	138.17	144.02	130.929	137.706	164.972	0.484302	0.157146	3.08185	0.00205719	0.0431318	Pogk
ENSMUSG00000047921	47.1338	47.1023	40.9555	45.0639	62.4323	83.0479	83.7234	76.4012	60.7325	-0.761699	0.247175	-3.08162	0.00205878	0.0431318	Trappc9
ENSMUSG00000029762	46.0626	47.9746	31.5042	41.8471	18.4226	14.7174	25.8296	19.6565	30.7518	1.08207	0.351207	3.08099	0.00206311	0.0431342	Akr1b8
ENSMUSG00000039828	78.1993	88.0988	78.7605	81.6862	121.794	130.354	117.569	123.239	102.463	-0.588891	0.191167	-3.08051	0.00206649	0.0431342	Wdr70
ENSMUSG00000027133	38.5641	46.2301	37.8051	40.8664	81.8784	74.638	57.8938	71.4701	56.1682	-0.79667	0.258673	-3.07984	0.00207112	0.0431514	Nop10
ENSMUSG00000034685	5.35612	11.3394	10.5014	9.06566	25.587	26.281	22.2669	24.7116	16.8886	-1.42928	0.464271	-3.07854	0.00208016	0.0432604	Fam171a2
ENSMUSG00000026657	247.453	260.807	297.19	268.483	193.438	210.248	190.604	198.097	233.29	0.439245	0.14271	3.07788	0.00208478	0.0432774	Frmd4a
ENSMUSG00000106990	29.9943	26.168	28.3538	28.172	14.3287	9.46116	10.6881	11.4927	19.8323	1.29253	0.42054	3.0735	0.00211565	0.0438379	NA
ENSMUSG00000036402	101.766	107.289	126.017	111.691	64.4792	79.8942	72.1446	72.1727	91.9316	0.629744	0.204936	3.07288	0.00212007	0.0438494	Gng12
ENSMUSG00000028641	21.4245	20.9344	18.9025	20.4205	6.14088	6.30744	8.01607	6.82146	13.621	1.57476	0.513018	3.06961	0.00214342	0.0441715	P3h1
ENSMUSG00000005958	8.56979	11.3394	9.45126	9.78683	24.5635	21.0248	31.1736	25.5873	17.6871	-1.38338	0.450596	-3.07011	0.00213981	0.0441715	Ephb3
ENSMUSG00000078377	63.2022	85.482	63.0084	70.5642	122.818	111.431	99.7555	111.335	90.9495	-0.647889	0.211154	-3.06833	0.00215257	0.0442139	Gm4294
ENSMUSG00000020812	22.4957	14.8285	24.1532	20.4925	35.8218	48.357	41.8617	42.0135	31.253	-1.04802	0.341571	-3.06824	0.00215326	0.0442139	Snhg16
ENSMUSG00000032640	141.402	156.135	138.619	145.385	115.653	97.7653	81.0514	98.1566	121.771	0.572995	0.187186	3.0611	0.00220525	0.0451997	Chsy1
ENSMUSG00000020601	12.8547	11.3394	11.5515	11.9152	3.07044	2.10248	1.78135	2.31809	7.11666	2.37048	0.774737	3.05972	0.00221542	0.0453263	Trib2
ENSMUSG00000029763	76.0569	73.2703	54.6073	67.9782	33.7748	40.9983	41.8617	38.8783	53.4282	0.805953	0.263481	3.05886	0.00222181	0.0453752	Exoc4
ENSMUSG00000021754	70.7008	59.314	86.1115	72.0421	41.9627	35.7422	46.3151	41.34	56.691	0.79205	0.259135	3.05651	0.0022393	0.0456504	Map3k1
ENSMUSG00000030082	282.803	252.085	244.683	259.857	209.813	187.121	177.244	191.393	225.625	0.441758	0.144796	3.05089	0.00228161	0.0464295	Sec61a1
ENSMUSG00000096054	557.036	477.129	545.023	526.396	239.494	261.759	415.054	305.436	415.916	0.783246	0.257147	3.04591	0.0023198	0.047055	Syne1
ENSMUSG00000071076	243.168	266.041	184.825	231.344	320.349	373.19	278.781	324.107	277.726	-0.481569	0.158109	-3.0458	0.00232063	0.047055	Jund
ENSMUSG00000062098	92.1252	90.7156	98.7132	93.8513	63.4557	51.5107	62.3472	59.1046	76.478	0.663797	0.218036	3.04444	0.00233117	0.0471843	Btbd3
ENSMUSG00000030315	70.7008	70.6535	77.7104	73.0215	42.9861	38.8959	48.0964	43.3261	58.1738	0.748126	0.246206	3.03862	0.00237662	0.0480188	Vgll4
ENSMUSG00000009418	340.649	360.246	364.399	355.098	212.884	300.655	277	263.513	309.305	0.430301	0.141697	3.03676	0.00239132	0.0482299	Nav1
ENSMUSG00000032279	294.587	261.68	235.231	263.833	203.672	203.941	171.9	193.171	228.502	0.451746	0.148798	3.03598	0.00239758	0.0482704	Idh3a
ENSMUSG00000079641	294.587	282.614	269.886	282.362	454.425	427.855	293.032	391.77	337.066	-0.469867	0.154813	-3.03506	0.0024049	0.0483322	Rpl39
ENSMUSG00000032511	20.3532	17.4453	7.35098	15.0498	2.04696	5.2562	3.5627	3.62195	9.3359	2.06218	0.680519	3.03031	0.00244303	0.0490116	Scn5a
ENSMUSG00000032932	98.5526	96.8214	85.0614	93.4785	65.5027	51.5107	59.6752	58.8962	76.1873	0.66623	0.219958	3.0289	0.00245443	0.0491534	Hspa13
ENSMUSG00000022772	216.387	196.26	172.223	194.957	146.358	131.405	138.945	138.903	166.93	0.488679	0.161505	3.02578	0.00247989	0.0495759	Senp5
ENSMUSG00000101249	1006.95	891.455	1086.9	995.1	1361.23	1031.27	1556.9	1316.46	1155.78	-0.405317	0.134017	-3.02436	0.00249159	0.0496352	NA
ENSMUSG00000026822	2.14245	5.23359	3.15042	3.50882	19.4461	4.20496	24.0482	15.8998	9.70429	-2.1626	0.714969	-3.02474	0.00248844	0.0496352	Lcn2
ENSMUSG00000018707	1552.2	1499.42	1531.1	1527.58	1074.65	1303.54	1322.65	1233.61	1380.6	0.307782	0.101823	3.02271	0.00250521	0.049732	Dync1h1
ENSMUSG00000070697	65.3446	80.2484	78.7605	74.7845	103.371	118.79	120.241	114.134	94.4594	-0.607642	0.201008	-3.02297	0.00250303	0.049732	Utp3
ENSMUSG00000028776	291.373	258.191	318.193	289.252	247.682	178.711	203.074	209.822	249.537	0.461189	0.152651	3.0212	0.00251774	0.0498935	Tinagl1
ENSMUSG00000036155	146.758	121.245	150.17	139.391	104.395	92.5091	85.5047	94.1363	116.764	0.564966	0.187167	3.01851	0.00254019	0.0502506	Mgat5
ENSMUSG00000038664	283.874	248.596	248.883	260.451	154.545	198.684	211.98	188.403	224.427	0.463829	0.153766	3.01645	0.00255751	0.0505052	Herc1
ENSMUSG00000030447	295.658	324.483	312.942	311.027	242.565	234.426	234.247	237.08	274.053	0.393042	0.130408	3.01394	0.00257876	0.0507484	Cyfip1
ENSMUSG00000022704	83.5554	76.7593	94.5126	84.9425	44.0096	49.4083	61.4565	51.6248	68.2836	0.709978	0.235551	3.01411	0.00257731	0.0507484	Qtrt2
ENSMUSG00000072501	292.444	252.085	252.034	265.521	297.833	346.909	454.244	366.329	315.925	-0.468057	0.155409	-3.01178	0.00259719	0.0510226	Phf20l1
ENSMUSG00000007739	401.709	417.815	421.106	413.543	577.243	600.258	447.119	541.54	477.542	-0.386773	0.128446	-3.01117	0.0026024	0.0510368	Cct4
ENSMUSG00000022757	132.832	146.541	150.17	143.181	99.2775	109.329	86.3954	98.334	120.757	0.546704	0.182007	3.00376	0.00266668	0.0522072	Tfg
ENSMUSG00000038884	29.9943	22.6789	18.9025	23.8586	8.18784	3.15372	13.3601	8.23389	16.0462	1.50652	0.501702	3.00282	0.00267489	0.0522777	Shfl
ENSMUSG00000017929	173.538	193.643	212.128	193.103	157.616	135.61	114.897	136.041	164.572	0.509075	0.169581	3.00195	0.00268254	0.0523372	B4galt5
ENSMUSG00000060657	184.25	191.898	181.674	185.941	127.935	135.61	138.055	133.866	159.904	0.474227	0.158045	3.00059	0.00269461	0.0524825	Marf1
ENSMUSG00000022178	237.812	244.234	203.727	228.591	293.739	319.577	298.376	303.897	266.244	-0.408585	0.136207	-2.99974	0.00270211	0.0525384	Ajuba
ENSMUSG00000052981	18.2108	14.8285	21.0028	18.014	6.14088	3.15372	7.12539	5.47333	11.7437	1.69797	0.566638	2.99656	0.00273041	0.0529979	Ube2ql1
ENSMUSG00000009894	31.0655	30.5293	31.5042	31.033	64.4792	45.2033	58.7845	56.1557	43.5943	-0.858238	0.286506	-2.99553	0.00273969	0.0530873	Snap47
ENSMUSG00000005374	37.4928	47.9746	57.7577	47.7417	90.0662	64.1256	86.3954	80.1958	63.9687	-0.749539	0.250485	-2.99235	0.00276841	0.053277	Tbl2
ENSMUSG00000022191	235.669	244.234	214.229	231.377	297.833	322.731	296.595	305.719	268.548	-0.399743	0.133551	-2.99319	0.00276077	0.053277	Drosha
ENSMUSG00000015002	432.774	454.45	461.012	449.412	552.679	573.977	560.234	562.297	505.854	-0.322836	0.107905	-2.99185	0.00277294	0.053277	Efr3a
ENSMUSG00000041702	230.313	252.957	231.031	238.1	151.475	203.941	163.884	173.1	205.6	0.46328	0.154801	2.99274	0.00276485	0.053277	Btbd7
ENSMUSG00000032359	115.692	109.905	120.766	115.455	73.6905	75.6893	81.0514	76.8104	96.1325	0.584838	0.195447	2.9923	0.00276881	0.053277	Ctsh
ENSMUSG00000016487	314.94	259.935	296.14	290.338	229.259	211.299	211.09	217.216	253.777	0.416512	0.139258	2.99094	0.00278116	0.0533447	Ppfibp1
ENSMUSG00000053411	20.3532	19.1898	15.7521	18.4317	42.9861	31.5372	40.0803	38.2012	28.3165	-1.05193	0.351767	-2.99041	0.00278607	0.0533488	Cbx7
ENSMUSG00000004099	802.347	740.553	773.954	772.284	644.792	618.129	617.237	626.72	699.502	0.30077	0.100664	2.98784	0.00280952	0.0537073	Dnmt1
ENSMUSG00000052144	168.182	154.391	162.772	161.782	117.7	94.6116	124.694	112.335	137.059	0.521411	0.174609	2.98616	0.00282502	0.0539127	Ppp4r2
ENSMUSG00000004451	103.909	99.4382	97.6631	100.337	147.381	156.635	131.82	145.279	122.808	-0.532157	0.17829	-2.98479	0.00283774	0.0540646	Ralb
ENSMUSG00000033762	33.2079	23.5512	30.4541	29.0711	47.0801	55.7157	56.1125	52.9694	41.0202	-0.875665	0.294109	-2.97735	0.00290755	0.0551173	Recql4
ENSMUSG00000026786	203.532	248.596	228.931	227.02	170.921	154.532	172.791	166.081	196.55	0.452285	0.151886	2.97779	0.00290337	0.0551173	Apbb1ip
ENSMUSG00000030451	207.817	196.26	222.63	208.902	107.465	163.993	164.775	145.411	177.157	0.519399	0.174421	2.97785	0.00290281	0.0551173	Herc2
ENSMUSG00000081534	52.49	34.8906	49.3566	45.5791	98.2541	91.4579	51.6591	80.457	63.018	-0.821777	0.27612	-2.97615	0.00291889	0.05524	Slc48a1
ENSMUSG00000043131	231.384	243.362	249.933	241.56	168.874	195.531	173.681	179.362	210.461	0.430948	0.144964	2.9728	0.00295097	0.0557542	Mob1a
ENSMUSG00000020514	27.8518	28.7848	31.5042	29.3803	55.2679	47.3058	57.0032	53.1923	41.2863	-0.8592	0.289077	-2.97222	0.00295651	0.055766	Mrpl22
ENSMUSG00000035799	25.7094	33.1461	38.8552	32.5702	14.3287	13.6661	16.0321	14.6757	23.6229	1.1476	0.3863	2.97075	0.00297075	0.0559416	Twist1
ENSMUSG00000003352	62.131	61.9308	48.3065	57.4561	84.9488	93.5603	94.4115	90.9735	74.2148	-0.66098	0.222696	-2.96808	0.00299668	0.0563365	Cacnb3
ENSMUSG00000061167	136.045	132.584	118.666	129.099	197.532	181.864	164.775	181.39	155.244	-0.488132	0.164624	-2.96514	0.00302545	0.0566898	Rpl15-ps3
ENSMUSG00000031994	44.9914	47.9746	48.3065	47.0908	21.4931	17.8711	32.9549	24.1064	35.5986	0.953381	0.321495	2.96546	0.00302228	0.0566898	Adamts8
ENSMUSG00000002767	31.0655	35.7629	44.1059	36.9781	66.5262	71.4843	55.2218	64.4108	50.6944	-0.797677	0.2691	-2.96424	0.00303432	0.0567624	Mrpl2
ENSMUSG00000022241	501.333	484.107	549.223	511.554	817.76	613.924	584.282	671.989	591.772	-0.393354	0.132767	-2.96273	0.00304926	0.056948	Tars1
ENSMUSG00000039473	117.835	95.9492	96.6129	103.466	80.8549	68.3306	43.643	64.2762	83.8709	0.692826	0.233936	2.9616	0.00306045	0.0570631	Ubn1
ENSMUSG00000034285	59.9885	55.825	43.0558	52.9564	104.395	81.9967	73.926	86.7725	69.8645	-0.70822	0.239248	-2.9602	0.00307444	0.0571211	Nipsnap1
ENSMUSG00000023026	108.194	141.307	131.268	126.923	190.367	188.172	162.993	180.511	153.717	-0.502116	0.169606	-2.96048	0.00307161	0.0571211	Dip2b
ENSMUSG00000068039	577.39	600.119	559.725	579.078	736.905	804.198	648.411	729.838	654.458	-0.331909	0.112171	-2.95897	0.00308674	0.0571211	Tcp1
ENSMUSG00000032228	237.812	230.278	226.83	231.64	175.015	169.25	172.791	172.352	201.996	0.426146	0.144024	2.95885	0.00308793	0.0571211	Tcf12
ENSMUSG00000037674	189.607	196.26	185.875	190.58	122.818	151.379	138.055	137.417	163.999	0.473015	0.159869	2.95877	0.00308871	0.0571211	Rfx7
ENSMUSG00000001467	188.535	249.468	206.878	214.96	284.527	337.448	262.749	294.908	254.934	-0.450246	0.152276	-2.95677	0.00310884	0.0573998	Cyp51
ENSMUSG00000057322	343.863	356.757	292.989	331.203	442.143	481.468	382.099	435.237	383.22	-0.390868	0.132258	-2.95534	0.00312321	0.0574782	Rpl38
ENSMUSG00000032336	228.171	218.066	259.385	235.207	168.874	174.506	177.244	173.541	204.374	0.436466	0.147683	2.95542	0.0031224	0.0574782	Nptn
ENSMUSG00000062647	1039.09	1130.46	989.232	1052.93	1392.96	1350.84	1167.67	1303.82	1178.37	-0.306846	0.103862	-2.95436	0.00313319	0.0575686	Rpl7a
ENSMUSG00000094483	659.874	614.947	654.238	643.019	443.167	528.774	550.437	507.459	575.239	0.339905	0.115153	2.95176	0.00315972	0.0579623	Purb
ENSMUSG00000020720	157.47	160.497	161.722	159.896	233.353	220.76	199.511	217.875	188.886	-0.444517	0.150669	-2.95028	0.00317486	0.0580525	Psmd12
ENSMUSG00000053332	565.606	476.257	522.97	521.611	719.506	607.617	651.083	659.402	590.506	-0.339866	0.115183	-2.95065	0.00317104	0.0580525	Gas5
ENSMUSG00000006782	18.2108	11.3394	15.7521	15.1008	42.9861	31.5372	25.8296	33.451	24.2759	-1.15533	0.392031	-2.94703	0.00320844	0.058572	Cnp
ENSMUSG00000007338	40.7065	50.5914	33.6045	41.6341	70.6201	71.4843	69.4726	70.5257	56.0799	-0.751155	0.255061	-2.945	0.00322954	0.0588626	Mrpl49
ENSMUSG00000033102	44.9914	44.4855	38.8552	42.7774	17.3992	25.2298	23.1575	21.9288	32.3531	0.964151	0.327756	2.94167	0.00326446	0.0594038	Cdc14b
ENSMUSG00000053886	3.21367	3.48906	5.2507	3.98448	14.3287	12.6149	16.9228	14.6221	9.30331	-1.88575	0.641556	-2.93934	0.00328912	0.0596612	Sh2d4a
ENSMUSG00000031400	122.119	87.2265	105.014	104.787	145.334	179.762	136.273	153.79	129.288	-0.556641	0.189362	-2.93956	0.00328676	0.0596612	G6pdx
ENSMUSG00000031918	520.615	457.067	557.625	511.769	407.345	404.727	392.787	401.62	456.694	0.348153	0.118469	2.93875	0.00329535	0.059679	Mtmr2
ENSMUSG00000039361	328.866	355.884	317.142	333.964	237.447	233.375	287.688	252.837	293.4	0.400003	0.13615	2.93795	0.00330388	0.0597382	Picalm
ENSMUSG00000030779	295.658	263.424	265.686	274.922	204.696	174.506	230.685	203.295	239.109	0.431166	0.146942	2.93426	0.00334341	0.0603568	Rbbp6
ENSMUSG00000045983	1815.72	1953	1827.24	1865.32	1566.95	1658.86	1323.54	1516.45	1690.89	0.299857	0.102216	2.93355	0.00335111	0.0603997	Eif4g1
ENSMUSG00000034714	9.64101	14.8285	12.6017	12.3571	22.5166	23.1273	43.643	29.7623	21.0597	-1.26805	0.432611	-2.93115	0.00337708	0.0607714	Ttyh2
ENSMUSG00000033632	23.5669	31.4016	33.6045	29.5243	11.2583	16.8198	10.6881	12.9221	21.2232	1.2029	0.410983	2.92688	0.00342383	0.0615151	AW554918
ENSMUSG00000030774	79.2705	116.884	95.5628	97.239	66.5262	50.4595	66.8006	61.2621	79.2505	0.668987	0.228679	2.92544	0.00343966	0.061702	Pak1
ENSMUSG00000053580	96.4101	80.2484	100.813	92.4907	133.052	119.841	153.196	135.363	113.927	-0.557159	0.190764	-2.92067	0.00349284	0.0625572	Tanc2
ENSMUSG00000022471	67.4871	68.909	59.858	65.418	111.559	108.278	84.6141	101.484	83.4509	-0.627855	0.215199	-2.91756	0.00352782	0.063084	Xrcc6
ENSMUSG00000022528	52.49	59.314	44.1059	51.97	31.7279	22.076	31.1736	28.3258	40.1479	0.87513	0.300046	2.91666	0.00353804	0.0631673	Hes1
ENSMUSG00000026335	259.236	258.191	241.532	252.986	212.884	173.455	179.916	188.752	220.869	0.42366	0.145434	2.91307	0.0035789	0.0637965	Pam
ENSMUSG00000020836	12.8547	12.2117	6.30084	10.4557	21.4931	21.0248	36.5176	26.3452	18.4005	-1.33503	0.458442	-2.9121	0.0035901	0.0638958	Coro6
ENSMUSG00000045394	163.897	174.453	173.273	170.541	135.099	110.38	120.241	121.907	146.224	0.484956	0.166728	2.90866	0.00362982	0.0645017	Epcam
ENSMUSG00000040532	22.4957	16.573	24.1532	21.074	50.1505	40.9983	33.8456	41.6648	31.3694	-0.989148	0.340582	-2.90429	0.00368089	0.065307	Abhd11
ENSMUSG00000066232	701.651	738.809	728.798	723.086	602.83	607.617	554.89	588.445	655.766	0.298559	0.102963	2.89969	0.00373537	0.0661702	Ipo7
ENSMUSG00000040990	78.1993	80.2484	81.911	80.1196	56.2914	46.2545	48.0964	50.2141	65.1668	0.675017	0.232897	2.89836	0.00375124	0.0663478	Sh3kbp1
ENSMUSG00000042444	54.6324	50.5914	58.8079	54.6772	26.6105	28.3835	36.5176	30.5039	42.5905	0.832888	0.287461	2.89739	0.00376283	0.0664494	Mindy2
ENSMUSG00000085995	10.7122	16.573	7.35098	11.5454	2.04696	4.20496	0.890674	2.38086	6.96314	2.3242	0.802479	2.89628	0.00377619	0.0665817	Gm2788
ENSMUSG00000047407	269.948	276.508	276.187	274.214	189.344	173.455	243.154	201.984	238.099	0.436908	0.151031	2.89284	0.00381774	0.06721	Tgif1
ENSMUSG00000063856	268.877	261.68	234.181	254.913	195.485	198.684	181.698	191.956	223.434	0.411081	0.142322	2.88839	0.00387218	0.0680628	Gpx1
ENSMUSG00000060098	72.8432	102.055	75.6101	83.5028	129.982	137.712	110.444	126.046	104.774	-0.583538	0.202165	-2.88644	0.00389628	0.0683806	Prmt7
ENSMUSG00000031799	1090.51	1064.16	1188.76	1114.48	953.883	833.633	943.224	910.247	1012.36	0.291071	0.100907	2.88455	0.00391973	0.0686861	Tpm4
ENSMUSG00000022237	9.64101	13.9562	6.30084	9.96603	23.54	33.6397	19.5948	25.5915	17.7788	-1.33537	0.46323	-2.88273	0.00394247	0.068978	Ankrd33b
ENSMUSG00000082193	86.7691	88.9711	90.3121	88.6841	177.062	158.737	86.3954	140.732	114.708	-0.660745	0.229333	-2.88116	0.0039621	0.0691767	Rpl5-ps1
ENSMUSG00000058656	93.1965	70.6535	89.2619	84.3706	104.395	144.02	129.148	125.854	105.112	-0.582684	0.202261	-2.88085	0.00396601	0.0691767	Samd12
ENSMUSG00000081344	40.7065	33.1461	34.6546	36.1691	70.6201	63.0744	52.5498	62.0814	49.1252	-0.779956	0.270875	-2.8794	0.00398434	0.0692836	NA
ENSMUSG00000023004	658.803	682.111	622.733	654.549	936.484	936.655	670.678	847.939	751.244	-0.37153	0.129025	-2.87951	0.00398292	0.0692836	Tuba1b
ENSMUSG00000058756	24.6381	20.9344	21.0028	22.1918	39.9157	46.2545	40.971	42.3804	32.2861	-0.93532	0.324974	-2.87814	0.00400028	0.0694544	Thra
ENSMUSG00000065251	35.3504	39.2519	18.9025	31.1683	80.8549	70.4331	33.8456	61.7112	46.4397	-0.971072	0.337985	-2.87312	0.00406438	0.0703522	NA
ENSMUSG00000118642	14621.1	15276.9	13981.6	14626.5	20991.6	19358.6	14754	18368.1	16497.3	-0.328508	0.11433	-2.87332	0.00406176	0.0703522	NA
ENSMUSG00000100975	17.1396	7.85039	15.7521	13.5807	3.07044	5.2562	1.78135	3.36933	8.47501	2.0239	0.70464	2.87224	0.0040757	0.0704408	NA
ENSMUSG00000039103	62.131	34.0183	45.156	47.1018	17.3992	21.0248	32.0643	23.4961	35.2989	0.984289	0.342761	2.87165	0.0040834	0.0704665	Nexn
ENSMUSG00000004936	108.194	107.289	127.067	114.183	85.9723	80.9455	60.5659	75.8279	95.0055	0.594719	0.207211	2.87012	0.00410319	0.0707007	Map2k1
ENSMUSG00000048218	17.1396	13.9562	21.0028	17.3662	3.07044	6.30744	7.12539	5.50109	11.4337	1.64217	0.573214	2.86485	0.00417208	0.0717788	Amigo2
ENSMUSG00000027332	33.2079	20.0621	26.2535	26.5078	41.9627	53.6132	50.7684	48.7814	37.6446	-0.89198	0.311463	-2.86383	0.00418546	0.0719	Ivd
ENSMUSG00000022300	122.119	105.544	108.164	111.943	155.569	147.174	168.337	157.027	134.485	-0.492317	0.172336	-2.85672	0.00428045	0.0731227	Dcaf13
ENSMUSG00000025326	209.96	254.701	255.184	239.948	163.757	183.967	187.042	178.255	209.102	0.429614	0.150388	2.85671	0.00428063	0.0731227	Ube3a
ENSMUSG00000032320	124.262	121.245	118.666	121.391	90.0662	78.843	81.0514	83.3202	102.356	0.543281	0.190186	2.85657	0.0042824	0.0731227	Rcn2
ENSMUSG00000032549	28.923	28.7848	16.8022	24.8367	5.1174	11.5636	12.4694	9.71683	17.2768	1.34901	0.472202	2.85686	0.0042786	0.0731227	Rab6b
ENSMUSG00000028849	251.738	258.191	273.037	260.988	213.907	195.531	183.479	197.639	229.314	0.402494	0.140958	2.85542	0.00429795	0.0732781	Map7d1
ENSMUSG00000027478	10.7122	6.97812	10.5014	9.39725	15.3522	31.5372	24.9389	23.9428	16.67	-1.36209	0.477229	-2.85417	0.00431496	0.0734578	Dnmt3b
ENSMUSG00000049751	84.6267	64.5476	61.9583	70.3775	127.935	112.483	86.3954	108.938	89.6576	-0.629888	0.220786	-2.85294	0.00433173	0.073633	Rpl36al
ENSMUSG00000000711	94.2677	84.6097	103.964	94.2804	65.5027	50.4595	65.9099	60.624	77.4522	0.630745	0.221435	2.84844	0.00439344	0.0745703	Rab5b
ENSMUSG00000022765	19.282	44.4855	40.9555	34.9077	17.3992	7.35868	20.4855	15.0811	24.9944	1.20471	0.423105	2.84731	0.00440898	0.0747223	Snap29
ENSMUSG00000039191	562.392	598.374	693.093	617.953	511.74	429.957	514.81	485.502	551.728	0.346715	0.121807	2.84643	0.00442125	0.0748186	Rbpj
ENSMUSG00000062127	241.025	214.577	253.084	236.229	162.733	197.633	164.775	175.047	205.638	0.432071	0.151842	2.84554	0.00443362	0.0748549	Cttnbp2nl
ENSMUSG00000019699	172.467	148.285	183.775	168.176	104.395	129.302	123.804	119.167	143.671	0.493374	0.173427	2.84485	0.00444317	0.0748549	Akt3
ENSMUSG00000036943	71.772	88.9711	73.5098	78.0843	49.127	52.562	45.4244	49.0378	63.561	0.678224	0.238383	2.84511	0.00443964	0.0748549	Rab8b
ENSMUSG00000023030	59.9885	44.4855	52.507	52.327	88.0193	94.6116	68.5819	83.7376	68.0323	-0.680288	0.239286	-2.84299	0.0044693	0.0749332	Slc11a2
ENSMUSG00000028124	73.9144	69.7812	77.7104	73.802	107.465	127.2	97.0835	110.583	92.1925	-0.582196	0.204809	-2.84264	0.00447422	0.0749332	Gclm
ENSMUSG00000032294	2829.1	2918.6	3124.17	2957.29	2699.94	2451.49	1937.22	2362.88	2660.09	0.324244	0.114041	2.84324	0.00446581	0.0749332	Pkm
ENSMUSG00000022789	189.607	214.577	203.727	202.637	129.982	149.276	164.775	148.011	175.324	0.452264	0.159037	2.84377	0.00445839	0.0749332	Dnm1l
ENSMUSG00000032253	417.777	425.665	443.159	428.867	209.813	347.96	370.521	309.431	369.149	0.469084	0.165219	2.83916	0.00452325	0.0756428	Phip
ENSMUSG00000044471	117.835	113.394	147.02	126.083	62.4323	77.7917	105.99	82.0714	104.077	0.610633	0.215175	2.83784	0.004542	0.0758448	Lncpint
ENSMUSG00000052512	261.379	312.271	338.145	303.932	158.639	236.529	257.405	217.524	260.728	0.480881	0.169537	2.83644	0.00456196	0.0760661	Nav2
ENSMUSG00000028414	68.5583	97.6937	56.7076	74.3199	52.1975	43.1008	37.4083	44.2355	59.2777	0.760431	0.268223	2.83507	0.00458158	0.0762813	Fktn
ENSMUSG00000071379	31.0655	27.0402	31.5042	29.87	45.0331	59.9207	53.4405	52.7981	41.334	-0.825761	0.291323	-2.83452	0.00458943	0.0763001	Hpcal1
ENSMUSG00000088252	12.8547	20.9344	14.702	16.1637	45.0331	22.076	38.299	35.136	25.6499	-1.10994	0.391727	-2.83344	0.00460494	0.076446	Snord13
ENSMUSG00000038780	217.458	180.559	178.524	192.18	278.386	237.58	252.952	256.306	224.243	-0.417528	0.147516	-2.83038	0.0046492	0.0769558	Smurf1
ENSMUSG00000096768	615.954	598.374	638.485	617.604	743.046	680.152	935.208	786.135	701.87	-0.350117	0.12368	-2.83084	0.0046426	0.0769558	NA
ENSMUSG00000031150	43.9202	21.8066	46.2062	37.311	66.5262	64.1256	63.2379	64.6299	50.9704	-0.808339	0.285984	-2.82652	0.00470572	0.077778	Ccdc120
ENSMUSG00000035342	97.4814	100.311	84.0112	93.9344	147.381	139.815	120.241	135.812	114.873	-0.527193	0.186621	-2.82494	0.00472901	0.0780493	Lzts2
ENSMUSG00000059890	110.336	102.927	116.566	109.943	74.714	74.638	73.926	74.426	92.1845	0.561142	0.19876	2.82321	0.00475453	0.0783567	Ube4a
ENSMUSG00000039234	153.185	153.519	154.371	153.691	127.935	95.6628	102.428	108.675	131.183	0.500845	0.177659	2.81913	0.00481535	0.0792439	Sec24d
ENSMUSG00000021578	73.9144	86.3543	63.0084	74.4257	42.9861	45.2033	49.8778	46.0224	60.2241	0.695603	0.246955	2.81672	0.00485164	0.0797255	Ccdc127
ENSMUSG00000053716	236.74	264.296	254.134	251.724	209.813	192.377	165.665	189.285	220.504	0.41529	0.147482	2.81586	0.00486467	0.0798241	Dusp7
ENSMUSG00000036737	224.957	244.234	248.883	239.358	168.874	196.582	175.463	180.306	209.832	0.410408	0.145834	2.8142	0.00488983	0.0801213	Oxsr1
ENSMUSG00000016664	217.458	191.898	199.527	202.961	329.56	257.554	236.029	274.381	238.671	-0.434664	0.154508	-2.81322	0.00490481	0.0802311	Pacsin2
ENSMUSG00000029669	23.5669	15.7008	27.3037	22.1904	4.09392	14.7174	5.34405	8.05177	15.1211	1.47248	0.523485	2.81284	0.00491067	0.0802311	Tspan12
ENSMUSG00000108414	254.951	218.066	245.733	239.583	324.443	304.86	301.048	310.117	274.85	-0.374512	0.13336	-2.80827	0.00498082	0.0812603	NA
ENSMUSG00000026167	11.7835	16.573	17.8524	15.403	38.8922	32.5884	26.7202	32.7336	24.0683	-1.07878	0.384255	-2.80746	0.00499335	0.0813479	Wnt10a
ENSMUSG00000035021	259.236	241.617	295.089	265.314	315.232	356.37	358.942	343.515	304.414	-0.375378	0.133792	-2.80567	0.00502116	0.0816299	Baz1a
ENSMUSG00000094410	274.233	311.399	341.296	308.976	220.048	229.17	256.514	235.244	272.11	0.391949	0.139711	2.80542	0.00502504	0.0816299	Zbed6
ENSMUSG00000037552	49.2763	55.825	74.56	59.8871	34.7983	29.4347	39.1897	34.4742	47.1807	0.790418	0.282282	2.8001	0.00510866	0.0828698	Plekhg2
ENSMUSG00000024803	483.122	400.37	353.897	412.463	276.34	250.195	378.537	301.69	357.077	0.44735	0.159899	2.79771	0.00514661	0.0833663	Ankrd1
ENSMUSG00000006005	881.617	901.05	856.915	879.861	683.684	733.765	760.636	726.029	802.945	0.277023	0.0991099	2.7951	0.0051883	0.0836883	Tpr
ENSMUSG00000040021	329.937	348.906	328.694	335.846	238.471	279.63	266.312	261.471	298.658	0.361962	0.129521	2.79463	0.00519597	0.0836883	Lats1
ENSMUSG00000035314	141.402	109.033	139.669	130.034	99.2775	77.7917	89.0674	88.7122	109.373	0.546505	0.195544	2.7948	0.00519319	0.0836883	Gdpd5
ENSMUSG00000038244	103.909	77.6316	96.6129	92.7177	54.2444	46.2545	73.926	58.1416	75.4297	0.660763	0.236342	2.79579	0.00517736	0.0836883	Mical2
ENSMUSG00000020358	1153.71	1162.73	1229.71	1182.05	1628.36	1555.83	1226.46	1470.22	1326.13	-0.313983	0.112433	-2.79262	0.00522834	0.0840904	Hnrnpab
ENSMUSG00000074238	185.322	181.431	183.775	183.509	126.911	148.225	129.148	134.761	159.135	0.446641	0.16004	2.79081	0.0052577	0.0843306	Ap1ar
ENSMUSG00000043003	16.0684	18.3176	21.0028	18.4629	6.14088	4.20496	8.90674	6.41753	12.4402	1.50701	0.539997	2.79078	0.00525813	0.0843306	Rasef
ENSMUSG00000023015	223.886	259.063	257.284	246.744	362.312	319.577	288.578	323.489	285.117	-0.387645	0.138947	-2.78988	0.00527284	0.0844472	Racgap1
ENSMUSG00000022280	107.122	103.8	110.265	107.062	161.71	150.327	138.055	150.031	128.546	-0.486189	0.174377	-2.78814	0.00530114	0.084781	Rnf19a
ENSMUSG00000064357	1527.56	1553.5	1729.58	1603.55	2058.22	1657.81	2318.43	2011.48	1807.52	-0.327735	0.117587	-2.78718	0.00531694	0.084914	mt-Atp6
ENSMUSG00000061436	146.758	165.73	151.22	154.569	91.0897	104.073	130.038	108.4	131.485	0.508916	0.182684	2.78577	0.00534007	0.0851636	Hipk2
ENSMUSG00000022265	325.652	316.632	342.346	328.21	296.809	233.375	219.106	249.763	288.987	0.395313	0.142083	2.78226	0.00539811	0.0859685	Ank
ENSMUSG00000030058	188.535	223.3	253.084	221.64	190.367	145.071	146.961	160.8	191.22	0.464733	0.167081	2.78149	0.00541099	0.086053	Copg1
ENSMUSG00000019975	43.9202	46.2301	39.9053	43.3519	23.54	27.3322	19.5948	23.489	33.4204	0.892768	0.321144	2.77996	0.0054366	0.0863393	Ikbip
ENSMUSG00000006378	17.1396	23.5512	18.9025	19.8644	45.0331	38.8959	32.9549	38.9613	29.4129	-0.959335	0.345431	-2.77721	0.00548278	0.0868628	Gcat
ENSMUSG00000063576	66.4159	69.7812	77.7104	71.3025	122.818	112.483	87.2861	107.529	89.4156	-0.589198	0.212164	-2.77709	0.00548487	0.0868628	Klhdc3
ENSMUSG00000032220	173.538	195.387	181.674	183.533	135.099	136.661	134.492	135.417	159.475	0.440795	0.158838	2.77513	0.00551794	0.0872649	Myo1e
ENSMUSG00000052539	83.5554	60.1863	79.8107	74.5175	89.0427	108.278	144.289	113.87	94.1937	-0.62265	0.224587	-2.77243	0.00556394	0.08787	Magi3
ENSMUSG00000000552	5.35612	13.084	1.05014	6.49675	16.3757	32.5884	14.2508	21.0716	13.7842	-1.64687	0.594216	-2.7715	0.0055798	0.0879981	Zfp385a
ENSMUSG00000046733	174.609	160.497	171.173	168.76	146.358	106.175	108.662	120.398	144.579	0.487578	0.175977	2.77069	0.00559382	0.0880969	Gprc5a
ENSMUSG00000008668	350.29	357.629	367.549	358.489	468.754	498.288	399.022	455.354	406.922	-0.343168	0.123907	-2.76955	0.00561338	0.0881603	Rps18
ENSMUSG00000032035	540.968	537.315	577.577	551.954	418.603	469.904	448.9	445.802	498.878	0.307766	0.111122	2.76962	0.00561215	0.0881603	Ets1
ENSMUSG00000022037	194.963	180.559	192.176	189.232	154.545	80.9455	150.524	128.672	158.952	0.551525	0.199235	2.76822	0.00563638	0.0883993	Clu
ENSMUSG00000010067	71.772	68.0367	87.1617	75.6568	46.0566	38.8959	55.2218	46.7248	61.1908	0.686354	0.248032	2.76719	0.00565412	0.0885552	Rassf1
ENSMUSG00000022263	304.228	284.358	323.443	304.01	319.326	409.983	477.401	402.237	353.123	-0.407011	0.147136	-2.76622	0.00567103	0.0886166	Trio
ENSMUSG00000055762	280.661	277.38	279.337	279.126	401.204	358.473	318.861	359.513	319.319	-0.363607	0.131453	-2.76607	0.00567365	0.0886166	Eef1d
ENSMUSG00000027134	103.909	129.968	115.515	116.464	167.851	158.737	159.431	162.006	139.235	-0.471601	0.170662	-2.76337	0.00572083	0.0892308	Lpcat4
ENSMUSG00000029430	609.526	624.542	630.084	621.384	835.159	834.684	659.099	776.314	698.849	-0.319595	0.115738	-2.76138	0.00575578	0.0894882	Ran
ENSMUSG00000041836	123.191	114.267	132.318	123.258	88.0193	92.5091	75.7073	85.4119	104.335	0.530615	0.192176	2.76108	0.00576097	0.0894882	Ptpre
ENSMUSG00000039497	32.1367	51.4637	35.7048	39.7684	23.54	22.076	16.0321	20.5494	30.1589	0.968977	0.350875	2.7616	0.00575185	0.0894882	Dse
ENSMUSG00000063317	160.684	181.431	173.273	171.796	114.63	138.764	122.022	125.139	148.467	0.460015	0.166634	2.76064	0.00576886	0.0894883	Usp31
ENSMUSG00000042535	89.9828	82.8652	86.1115	86.3198	152.498	131.405	98.8648	127.589	106.955	-0.560946	0.203363	-2.75835	0.0058094	0.0898733	Gtpbp1
ENSMUSG00000024422	102.837	108.161	78.7605	96.5863	132.029	167.147	123.804	140.993	118.79	-0.539409	0.195555	-2.75834	0.00580951	0.0898733	Dhx16
ENSMUSG00000053119	108.194	122.989	91.3622	107.515	82.9019	68.3306	65.0192	72.0839	89.7995	0.582982	0.211398	2.75775	0.00582006	0.089914	Chmp3
ENSMUSG00000022553	37.4928	20.9344	26.2535	28.2269	48.1035	45.2033	57.8938	50.4002	39.3136	-0.852041	0.30928	-2.75492	0.00587064	0.0905721	Maf1
ENSMUSG00000037902	28.923	34.0183	17.8524	26.9313	9.21132	12.6149	13.3601	11.7288	19.33	1.20211	0.437111	2.75012	0.00595735	0.0917852	Sirpa
ENSMUSG00000067928	12.8547	13.084	5.2507	10.3965	29.6809	24.1785	21.3762	25.0785	17.7375	-1.25632	0.456927	-2.7495	0.00596864	0.0918345	Zfp760
ENSMUSG00000047409	63.2022	67.1644	67.209	65.8585	47.0801	37.8446	36.5176	40.4808	53.1697	0.705548	0.256811	2.74734	0.0060081	0.0923166	Ctdspl
ENSMUSG00000059456	48.2051	43.6133	44.1059	45.3081	71.6436	67.2793	76.598	71.8403	58.5742	-0.668718	0.243679	-2.74426	0.00606472	0.0929351	Ptk2b
ENSMUSG00000050332	64.2734	58.4418	42.0056	54.9069	41.9627	31.5372	15.1415	29.5471	42.227	0.907945	0.33083	2.74445	0.00606127	0.0929351	Amer1
ENSMUSG00000032440	274.233	334.95	265.686	291.623	229.259	228.119	211.98	223.12	257.371	0.390605	0.142496	2.74116	0.00612226	0.0936904	Tgfbr2
ENSMUSG00000039067	190.678	266.041	217.379	224.699	331.607	374.241	235.138	313.662	269.181	-0.474896	0.173279	-2.74065	0.00613184	0.0937107	Psmd7
ENSMUSG00000032050	359.931	454.45	395.903	403.428	320.349	343.755	274.328	312.811	358.119	0.371492	0.135864	2.7343	0.0062513	0.095408	Rdx
ENSMUSG00000005893	113.55	111.65	111.315	112.172	66.5262	53.6132	98.8648	73.0014	92.5865	0.610147	0.223305	2.73234	0.00628853	0.0958474	Nr2c2
ENSMUSG00000082029	3.21367	4.36133	6.30084	4.62528	14.3287	11.5636	18.7042	14.8655	9.74539	-1.69222	0.620238	-2.72835	0.00636524	0.0967567	NA
ENSMUSG00000038736	109.265	123.862	102.914	112.013	147.381	162.942	156.759	155.694	133.854	-0.471265	0.172718	-2.72853	0.00636177	0.0967567	Nudcd1
ENSMUSG00000025204	108.194	95.0769	98.7132	100.661	175.015	125.098	131.82	143.977	122.319	-0.517285	0.18969	-2.72699	0.00639142	0.0969914	Ndufb8
ENSMUSG00000068196	356.717	378.563	370.7	368.66	304.997	295.398	277	292.465	330.563	0.335792	0.123151	2.72667	0.00639776	0.0969914	Col8a1
ENSMUSG00000028249	178.894	140.435	150.17	156.5	123.841	100.919	109.553	111.438	133.969	0.486829	0.178638	2.72522	0.00642584	0.0972873	Sdcbp
ENSMUSG00000033054	114.621	122.117	141.769	126.169	92.1132	90.4066	81.942	88.1539	107.161	0.51866	0.190396	2.72411	0.00644751	0.0974853	Npat
ENSMUSG00000025024	93.1965	95.9492	103.964	97.7032	144.311	141.917	126.476	137.568	117.636	-0.492262	0.180805	-2.72261	0.00647691	0.0977996	Smndc1
ENSMUSG00000067006	5.35612	6.10586	5.2507	5.57089	14.3287	26.281	10.6881	17.0993	11.3351	-1.60309	0.58912	-2.72116	0.00650535	0.0978945	Serpinb5
ENSMUSG00000027544	19.282	13.084	27.3037	19.8899	46.0566	40.9983	30.2829	39.1126	29.5013	-0.985076	0.362089	-2.72053	0.00651768	0.0978945	Nfatc2
ENSMUSG00000018042	183.179	197.132	170.123	183.478	266.105	257.554	211.09	244.916	214.197	-0.41213	0.151453	-2.72117	0.0065051	0.0978945	Cyb5r3
ENSMUSG00000074227	205.675	216.322	192.176	204.724	168.874	145.071	145.18	153.042	178.883	0.422168	0.155175	2.72058	0.00651667	0.0978945	Spint2
ENSMUSG00000059323	33.2079	32.2738	31.5042	32.3287	56.2914	62.0231	47.2057	55.1734	43.751	-0.767425	0.282264	-2.71882	0.00655161	0.0982742	Tonsl
ENSMUSG00000033099	87.8403	89.8433	77.7104	85.1314	132.029	120.893	114.006	122.309	103.72	-0.519441	0.191185	-2.71696	0.00658854	0.0985677	Nol12
ENSMUSG00000023025	275.304	326.227	352.847	318.126	386.875	429.957	401.694	406.176	362.151	-0.351295	0.129277	-2.71738	0.00658009	0.0985677	Larp4
ENSMUSG00000088246	3869.26	4336.03	4085.05	4096.78	5916.74	5679.85	3978.64	5191.74	4644.26	-0.341335	0.125664	-2.71626	0.00660238	0.0986448	NA
ENSMUSG00000019851	133.903	139.562	113.415	128.96	223.119	147.174	175.463	181.918	155.439	-0.494305	0.182115	-2.71425	0.0066427	0.0991168	Perp
ENSMUSG00000035208	7.49857	12.2117	7.35098	9.02042	18.4226	18.9223	30.2829	22.5426	15.7815	-1.31144	0.483771	-2.71087	0.0067106	0.0999583	Slfn8
ENSMUSG00000028909	6.42734	17.4453	11.5515	11.8081	26.6105	23.1273	32.0643	27.2673	19.5377	-1.18783	0.438222	-2.71057	0.0067167	0.0999583	Ptpru
ENSMUSG00000044864	256.022	296.57	267.786	273.459	213.907	160.84	236.029	203.592	238.526	0.423845	0.156401	2.70999	0.00672852	0.100003	Ankrd50
ENSMUSG00000116626	18.2108	7.85039	12.6017	12.8876	1.02348	2.10248	6.23472	3.12023	8.00393	1.99269	0.735467	2.70942	0.00674017	0.100045	NA
ENSMUSG00000022474	13.9259	6.10586	5.2507	8.42749	22.5166	32.5884	12.4694	22.5248	15.4761	-1.42427	0.525766	-2.70895	0.0067496	0.100054	Pmm1
ENSMUSG00000037570	41.7777	39.2519	42.0056	41.0118	71.6436	69.3818	57.8938	66.3064	53.6591	-0.691819	0.255745	-2.70512	0.00682801	0.101085	Mcrs1
ENSMUSG00000060803	77.1281	81.9929	85.0614	81.3941	126.911	134.559	96.1928	119.221	100.308	-0.545828	0.202143	-2.70021	0.00692954	0.102273	Gstp1
ENSMUSG00000037408	101.766	111.65	112.365	108.594	202.649	116.688	154.087	157.808	133.201	-0.538724	0.19952	-2.7001	0.00693195	0.102273	Cnnm4
[truncated: 15,692 more rows]

## Sheet: 4T1 RSL3R vs RSL3R DH
	X10_S14.sorted	X18_S22.sorted	X2_S6.sorted	RSL3R_mean	X11_S15.sorted	X19_S23.sorted	X3_S7.sorted	RSL3R_DH_mean	baseMean	log2FoldChange	lfcSE	stat	pvalue	padj	Symbol
[truncated: 16,920 more rows]

[truncated: 6 more sheets: 4T1 Parental vs ML210R, 4T1 Parental vs ML210R DH, 4T1 ML210R vs ML210R DH, M231 Parental vs RSL3R, M231 Parental vs RSL3R DH, M231 RSL3R vs RSL3R DH]
